# Supplementary material for: Comparative Transcriptome and Microscopy Analyses Provide Insights into Flat Shape Formation in Peach (Prunus persica)
Source: Front Plant Sci. 2018 Jan 4;8:2215. doi: 10.3389/fpls.2017.02215 (PMC5758543; doi:10.3389/fpls.2017.02215)
Supplement: TABLE S1 — Genotyping of 72 peach cultivars using the primers IndelS_R and FlatIn_F that are associated with ppa025511m. [file Table_1.XLSX]

## Sheet: Sheet1
Supplementary Table S1 Genotyping of 72 peach cultivars using the primers IndelS_R and FlatIn_F that are associated with ppa025511m.
Cultivar	Phenotype	Allele1	Allele2	Consistency	Origin	Cultivar Type
Mei Guo Pan Tao	Flat	464	469	Yes	USA	Improved Cultivar
Stark Saturn	Flat	-	469	No	USA	Improved Cultivar
NJF7	Flat	-	469	No	USA	Improved Cultivar
4-14-31	Flat	-	469	No	Henan, China	Improved Cultivar
Chang Sheng Pan Tao	Flat	464	469	Yes	Zhejiang, China	Landrace
Yu Lu Pan Tao	Flat	464	469	Yes	Zhejiang, China	Landrace
Fenghua Pan Tao	Flat	464	469	Yes	Zhejiang, China	Landrace
Zao Huang Pan Tao	Flat	464	469	Yes	Henan, China	Improved Cultivar
Xin Hong Pao Tao	Flat	464	469	Yes	Henan, China	Improved Cultivar
Xinjiang Pan Tao(abort)	Flat	-	469	No	Henan, China	Genetic material
Wu Yue Xian Bian Gan	Flat	-	469	No	Beijing, China	Landrace
Sa Hua Hong Pan Tao	Flat	464	469	Yes	Shanghai, China	Landrace
You Pan Tao	Flat	-	469	No	Gansu, China	Genetic material
Xinjiang Pan Tao	Flat	-	469	No	Gansu, China	Landrace
124 Pan Tao	Flat	464	469	Yes	Jiangsu, China	Improved Cultivar
Su Lian Pan Tao	Flat	464	469	Yes	Russia	Improved Cultivar
Wan Pan Tao	Flat	464	469	Yes	Jiangsu, China	Landrace
Bian Tao	Flat	-	469	No	Henan, China	Genetic material
Zhong You Pan 2#	Flat	464	469	Yes	Henan, China	Improved Cultivar
Zhong You Pan 1#	Flat	464	469	Yes	Henan, China	Improved Cultivar
Long You Pan Tao	Flat	-	469	No	Henan, China	Improved Cultivar
Zhong You Pan 3#	Flat	464	469	Yes	Henan, China	Improved Cultivar
Zhong You Pan 4#	Flat	464	469	Yes	Henan, China	Improved Cultivar
Ping Ding You Pan Tao	Flat	-	469	No	Henan, China	Improved Cultivar
Ping Ding Mao Pan Tao	Flat	-	469	No	Henan, China	Improved Cultivar
1991-04-18	Flat	-	469	No	Henan, China	Improved Cultivar
Bei Jing Wan Pan Tao	Flat	-	469	No	Beijing, China	Landrace
Bi Xia Wan Pan Tao	Flat	-	469	No	Henan, China	Improved Cultivar
Jiaqing Pan Tao	Flat	464	469	Yes	Zhejiang, China	Landrace
Chen Pu Pan Tao	Flat	464	469	Yes	Shanghai, China	Landrace
Rui Pan 2#	Flat	464	469	Yes	Beijing, China	Improved Cultivar
Rui Pan 4#	Flat	464	469	Yes	Beijing, China	Improved Cultivar
NJF10	Flat	-	469	No	USA	Improved Cultivar
Mai Huang Pan Taao	Flat	464	469	Yes	Henan, China	Improved Cultivar
Pan Tao Wang	Flat	464	469	Yes	Henan, China	Improved Cultivar
Pan Tao Huang Hou	Flat	464	469	Yes	Henan, China	Improved Cultivar
96-3-38	Flat	464	469	Yes	Henan, China	Improved Cultivar
Zao Kui Mi	Flat	464	469	Yes	Jiangsu, China	Improved Cultivar
Zao Lu Pan Tao	Flat	464	469	Yes	Beijing, China	Improved Cultivar
Xin Hong Zao Pan Tao	Flat	464	469	Yes	Shanxi, China	Improved Cultivar
1976-02-13	Flat	464	469	Yes	Henan, China	Improved Cultivar
Bai Mang Pan Tao	Flat	464	469	Yes	Shanghai, China	Landrace
Qian Nian Hong	Round	-	469	Yes	Henan, China	Genetic material
1996-01-14	Round	-	469	Yes	Henan, China	Improved Cultivar
Nan Fang Jin Mi	Round	-	469	Yes	Henan, China	Improved Cultivar
Nan Fang Zao Hong	Round	-	469	Yes	Henan, China	Improved Cultivar
Xiu Yu	Round	-	469	Yes	Henan, China	Improved Cultivar
Zhong Nong Jin Hui	Round	-	469	Yes	Henan, China	Improved Cultivar
Shasta	Round	-	469	Yes	USA	Improved Cultivar
Tuscan	Round	-	469	Yes	USA	Improved Cultivar
Sims	Round	-	469	Yes	USA	Improved Cultivar
Xiamiao 1#	Round	-	469	Yes	Shanxi, China	Improved Cultivar
Xia Ye Tao	Round	-	469	Yes	Henan, China	Genetic material
Kashi Huang Rou Li Guang	Round	-	469	Yes	Xinjiang, China	Improved Cultivar
Tan Chun	Round	-	469	Yes	Henan, China	Landrace
Tian Jin Shui Mi	Round	-	469	Yes	Tianjin, China	Improved Cultivar
1982-09-01	Round	-	469	Yes	Henan, China	Landrace
Wu Hei Ji Rou Tao	Round	-	469	Yes	Anhui, China	Improved Cultivar
Hei Bu Dai	Round	-	469	Yes	China	Landrace
Da Guo Hei Tao	Round	-	469	Yes	Shandong, China	Landrace
8903	Round	-	469	Yes	Jilin, China	Landrace
Ping Bei Zi	Round	-	469	Yes	Jiangsu, China	Landrace
Shandong Si Yue Ban	Round	-	469	Yes	Shandong, China	Landrace
Hong Ya Zui	Round	-	469	Yes	Hebei, China	Landrace
Wu Yue Xian	Round	-	469	Yes	Beijing, China	Landrace
Yuan Yang Chui Zhi	Round	-	469	Yes	China	Landrace
Gaotai 1#	Round	-	469	Yes	Gansu, China	Landrace
Xiao Bai Tao	Round	464	469	No	Henan, China	Landrace
Mi Yang Shan	Round	-	469	Yes	Xinjiang, China	Landrace
Xi Nong 18#	Round	-	469	Yes	Shanxi, China	Landrace
Xi Nong 19#	Round	464	469	No	Shanxi, China	Improved Cultivar
Xi Mei 1#	Round	464	469	No	Shanxi, China	Improved Cultivar
