# Supplementary material for: Comparative Transcriptome and Microscopy Analyses Provide Insights into Flat Shape Formation in Peach (Prunus persica)
Source: Front Plant Sci. 2018 Jan 4;8:2215. doi: 10.3389/fpls.2017.02215 (PMC5758543; doi:10.3389/fpls.2017.02215)
Supplement: TABLE S2 — Primers used for qRT-PCR analyses. [file Table_2.XLSX]

## Sheet: Sheet1
Supplementary Table S2 Primers used for qRT-PCR analyses.
Gene Name	Primer Name	Primer sequences
ppa018617m	018617-F	CCTGGTTGAAGGACACCGTT
	018617-R	CCCACCGAAATAAGGCTGGT
ppa007299m	007299-F	ACGTATGGCTGTCAAGGCAA
	007299-R	GTCTGTAGGCAAGACCCCAC
ppa019149m	019149-F	GAGCGATGAGCACTGCCTAA
	019149-R	TCGCTCCCGGAATTTGAGTC
ppa020361m	020361-F	TCCATGAAGGCTTGGGCATT
	020361-R	TTTGGTCCAACTCCTCTGCC
ppa020279m	020279-F	CGACTGTTGTTGCCTTTGGG
	020279-R	ACCTCCGGGTTAGGGCTATT
ppa025511m	025511-F	CCTTGCGTGTCCTTGTGTTG
	025511-R	CCTCGGGAGCCATCATTACC
ppa013428m	013428-F	GACAGCTCCTCAAGCTCGTT
	013428-R	CCAGTGCAGCAACTAGGGTT
ppa000904m	000904-F	CCTACCCTTAGGGGGCTTCT
	000904-R	TGCGCCTATAGCAACGAGAG
ppa013554m	013554-F	GCCTTGTGCATGGTTGTGAG
	013554-R	GACGTTCCTAATGCCGTTGC
ppa012574m	012574-F	AAGCTGGTCAGTTATGCCCC
	012574-R	GCTGACACAGGGAAAGTCCT
ppa001377m	001377-F	CCACCTTGCTGCAACCTTTC
	001377-R	AGGGTTCCGATGGTAGTCCA
ppa000921m	000921-F	GTGTAGCTTTGTCCCCATTCG
	000921-R	GTTTTACCGTTTCCTCCGCC
ppa000631m	000631-F	CTTCCGTGCTGTCCATGTCT
	000631-R	CAGACCCACCATTAGCAGCA
ppa020330m	020330-F	CGCAGAGGAGATGACATGGG
	020330-R	TAGCTTTGTTGTCGATGCCG
ppa010655m	010665-F	ACGAGGATGGGAAGACCACT
	010665-R	CGACCTTGCTGTTCATCTCCA
ppa013113m	013113-F	TGTGGACCCTCAAAGAAGGC
	013113-R	GTGGAACAGGTCTCTTGGCA
ppa013558m	013558-F	TTGTCCTCAGATTCAGGCCG
	013558-R	CGTAGCCTGGGTTTATGCCT
ppa004815m	004815-F	CCGCAGCAAGAACAACAACA
	004815-R	CACAGGGAGTGCCAGAGAAG
ppa011092m	011092-F	TGGTGTACGACGGAGAAACG
	011092-R	GACGCGCCTTTGTCATTGTT
ppa008695m	008695-F	GGTTGGAGGATTGGCCTTCA
	008695-R	CGTTCCTTCCTCAGCCAACT
ppa010086m	010086-F	CAAGCAAGGGGATGGTGCTA
	010086-R	TTGAGCTTCCTCTGCTCACG
ppa005833m	005833-F	AGCTGTGACGTGTTCTCAGG
	005833-R	GTTGCAGTTGTGAGGTTGCC
ppa009029m	009029-F	AGAAATCAAGCAGGCCGTGA
	009029-R	CCTCGCTCTCGTCAACGTAA
ppa011610m	011610-F	GCTGGAAACACGTACGAGGA
	011610-R	GCCTCTTCACCGTCATGTCA
ppa005951m	005951-F	CCGCTTGAATCCAGAGTGGT
	005951-R	ATTGGTGGATGAGGCAGTGG
ppa005836m	005836-F	CCTGCAGAAGAGGGTCATGG
	005836-R	GAATTGGACCTGGCCTGGAA
ppa027099m	027099-F	CCATGCCGTTGCCATTGATT
	027099-R	GGAGTTGGGGAGGTAAAGCC
ppa023852m	023852-F	TCTGGCACTGTTTCTGGCAC
	023852-R	GTCGTCACCCATCATTGCCT
ppa003772m	003772-F	CCAGTGACAGGCGTACAGTT
	003772-R	GCTATCTTGCTCCTCGGGTC
