# Supplementary material for: Comparative Transcriptome and Microscopy Analyses Provide Insights into Flat Shape Formation in Peach (Prunus persica)
Source: Front Plant Sci. 2018 Jan 4;8:2215. doi: 10.3389/fpls.2017.02215 (PMC5758543; doi:10.3389/fpls.2017.02215)
Supplement: TABLE S3 — FPKM values, fold changes and annotations of 4165 DEGs. [file Table_3.XLSX]

## Sheet: The FPKM values of 4165 DEGs
Supplementary Table S3 The FPKM values of 4165 DEGs
Gene name	HY1-FPKM	HY2-FPKM	HY3-FPKM	ZH1-FPKM	ZH2-FPKM	ZH3-FPKM
ppa000042m	26.0328	16.3935	30.6073	24.7979	24.8976	25.9375
ppa000052m	7.11816	6.47062	14.1674	9.53737	8.21632	15.4367
ppa000062m	19.108	11.8973	16.9283	20.1428	15.9015	12.7477
ppa000074m	41.9005	22.7563	103.958	30.3572	20.6781	104.418
ppa000075m	2.69917	1.3022	2.57344	3.9908	2.08208	1.61745
ppa000123m	8.02526	2.64156	1.54148	6.40642	4.16084	1.30087
ppa000132m	14.1703	7.86491	6.12542	11.8509	8.07809	3.43902
ppa000143m	14.8918	12.7519	11.3606	13.6901	13.2815	12.7742
ppa000145m	36.4223	25.915	44.439	35.1943	34.4401	39.0563
ppa000167m	18.7137	9.88074	13.9979	16.3535	13.1616	22.074
ppa000169m	11.5861	5.81047	23.2022	8.10856	10.6775	17.0333
ppa000171m	12.755	10.9278	14.3769	9.90304	9.34723	12.1055
ppa000182m	40.0245	2.74586	25.4053	28.7453	4.73237	44.4384
ppa000186m	9.47827	6.82107	13.515	11.2272	9.92328	11.6549
ppa000190m	7.1417	5.51437	2.34976	4.88769	4.60815	2.44175
ppa000206m	5.01693	1.42843	7.556	3.83296	2.42954	4.38138
ppa000209m	56.5674	55.5562	61.0629	52.853	42.6772	41.2219
ppa000212m	38.2729	5.98466	1.80045	22.138	16.8747	1.54634
ppa000220m	27.2887	24.5573	30.3146	19.6521	35.8499	36.7394
ppa000236m	34.641	9.56842	0.55573	19.4883	20.5114	0.421273
ppa000247m	6.63853	4.58632	10.0844	3.09537	3.81083	8.3291
ppa000259m	9.81884	5.59502	11.3316	3.51735	4.98911	8.35471
ppa000262m	58.6918	11.0794	17.041	39.5249	16.2603	14.9462
ppa000270m	19.8924	17.2882	22.1381	15.4954	25.4011	19.7197
ppa000282m	3.73187	3.89727	4.29621	2.37576	1.59295	13.8801
ppa000294m	71.0359	50.9667	124.409	67.3371	60.2303	111.893
ppa000319m	32.0685	21.9247	24.6246	32.0066	35.1164	18.7569
ppa000326m	1.68202	3.42931	7.58782	3.32707	4.42393	3.10062
ppa000330m	17.1126	15.3975	15.3057	16.6894	23.63	11.6778
ppa000338m	19.4583	0.572175	0	9.42991	2.09031	0
ppa000340m	31.7591	5.30779	0.348537	19.3624	16.7469	0.3012
ppa000341m	27.8499	21.0815	28.7541	29.9	30.0116	27.1038
ppa000350m	6.24802	3.30288	23.5338	6.19936	4.95067	21.5648
ppa000352m	17.2205	12.6901	37.0284	26.3153	27.9192	39.0529
ppa000368m	17.7431	11.474	18.1016	18.6617	16.8937	17.522
ppa000371m	7.30111	0	3.63e-05	3.07726	4.8503	4.24235
ppa000374m	21.6506	16.0513	23.1773	21.2916	18.2408	25.0041
ppa000383m	30.4242	17.2503	26.1942	26.0903	25.9604	28.1058
ppa000393m	4.0998	2.58402	3.60411	3.68427	0.820712	2.75374
ppa000415m	18.3425	11.2033	16.9114	17.5326	16.1375	14.4941
ppa000430m	6.43993	4.40038	4.87836	5.73928	13.2786	5.84756
ppa000437m	24.5604	21.0747	52.5787	27.238	25.3309	49.105
ppa000452m	45.8883	9.06784	54.5091	33.9052	18.9783	71.9833
ppa000461m	0.303086	0.286081	0.100709	0.88633	3.77657	1.17401
ppa000468m	15.1808	4.59788	9.42479	7.40018	9.89925	12.9123
ppa000473m	57.2999	23.3387	92.5743	42.6042	27.6668	129.803
ppa000474m	16.6186	9.74578	17.3304	18.1337	22.3535	14.4613
ppa000482m	15.8139	12.1121	16.0472	16.3055	15.8532	14.2644
ppa000484m	14.302	5.26707	0.420201	11.3377	5.53377	0.55526
ppa000493m	14.0918	3.36585	24.8632	6.33544	2.19248	43.5096
ppa000504m	17.5001	15.8803	22.313	18.0696	17.636	20.977
ppa000510m	1.29824	3.52971	0.77884	2.89639	2.09368	2.94771
ppa000522m	9.99816	6.86878	11.9982	6.07569	6.20372	4.83154
ppa000523m	32.0011	25.9397	82.2494	28.2953	35.2569	58.1194
ppa000533m	0	0	0.000731667	0.001272	0	1.4163
ppa000547m	24.8223	24.0076	45.2083	21.6298	32.4461	49.1164
ppa000558m	5.33552	5.90491	43.9902	7.30737	10.3089	11.8827
ppa000567m	81.8966	29.3993	70.6381	43.3157	26.4846	134.012
ppa000580m	24.0608	7.78404	9.61811	17.5361	9.2456	9.51939
ppa000582m	10.4174	7.42133	16.5495	12.4193	13.9554	11.9144
ppa000584m	15.9101	12.2542	23.833	14.6775	14.5662	16.8109
ppa000588m	6.23456	3.76916	8.26875	5.90557	3.869	4.37248
ppa000592m	7.45747	3.50649	16.3663	6.66474	5.86144	8.32204
ppa000594m	0.0518157	0.029505	0.090639	0.0344193	0.166985	13.8693
ppa000601m	1.35686	1.49086	0.00400433	0.50694	0.539972	0.50524
ppa000613m	16.9132	12.2671	12.2299	13.5817	9.94173	10.543
ppa000618m	11.5532	7.71726	0.446778	9.81346	20.9388	0.479394
ppa000619m	105.821	72.2315	110.62	106.942	116.825	107.316
ppa000620m	1.19408	1.46011	2.3385	2.85216	2.09335	3.19732
ppa000625m	10.6489	5.58285	10.2486	8.76711	7.77892	10.136
ppa000626m	33.5755	23.2622	38.9189	31.3696	38.3598	34.1172
ppa000627m	32.2634	20.9655	41.2444	31.8206	33.4286	31.3928
ppa000642m	5.33805	2.40646	0.535418	2.75854	1.41273	0.583906
ppa000646m	0	0.228745	0	1.93632	0	0
ppa000657m	27.4899	13.0747	47.0329	22.9805	17.7477	40.314
ppa000660m	11.5359	9.5115	12.2582	9.82696	12.3541	9.0535
ppa000667m	15.6342	11.8932	20.4975	17.0051	16.9767	20.1954
ppa000689m	5.154	4.0913	16.5474	5.74788	7.43297	11.3729
ppa000692m	24.8919	23.6652	17.0901	18.0558	13.4551	17.7319
ppa000694m	29.5887	20.2951	62.4726	24.5095	31.4479	40.5981
ppa000696m	7.97471	0.016889	0	4.09503	0.003245	0.026504
ppa000697m	17.0271	12.3954	11.9585	22.8266	14.5219	13.3155
ppa000698m	0	0	0	4.39284	0	0
ppa000704m	10.5157	6.19754	4.69006	2.19855	0.602657	1.49035
ppa000710m	16.8667	17.6229	16.0617	15.069	15.2374	17.9394
ppa000712m	33.0615	16.2196	31.0903	29.689	19.7083	31.3355
ppa000717m	22.439	20.0894	47.1703	21.8167	22.0611	48.1338
ppa000722m	13.9475	0.673652	4.03264	6.16296	0.406114	0.0475633
ppa000723m	4.37287	2.94902	3.08216	1.74967	1.29939	4.83413
ppa000729m	6.45826	1.90611	4.81675	3.89901	2.32927	4.61911
ppa000741m	19.0221	12.5911	26.4151	15.419	14.7928	23.7718
ppa000754m	5.51601	4.39299	3.15781	3.35537	1.76907	5.91054
ppa000766m	6.99527	4.85732	8.66809	7.47859	5.30904	6.34812
ppa000769m	14.9082	4.89475	23.3667	13.4352	12.9574	21.0051
ppa000771m	43.9176	16.636	50.2591	19.7234	18.4559	60.5468
ppa000777m	29.3524	13.8185	80.4128	25.4073	13.0754	92.8117
ppa000779m	30.5127	29.418	55.9808	35.2133	47.3266	48.4784
ppa000781m	15.0839	4.6589	0.015952	9.83648	7.73327	0.00905833
ppa000787m	2.63183	2.42472	1.06422	1.67728	1.95525	1.39679
ppa000794m	49.3046	10.8344	52.4706	79.9224	20.4202	109.982
ppa000810m	24.0312	17.4556	39.4039	21.7167	21.3245	34.6158
ppa000812m	97.5173	42.6764	184.993	79.6118	61.7851	145.789
ppa000813m	27.516	15.5291	8.57793	21.0213	11.1932	10.8184
ppa000820m	29.9573	10.5	18.6683	23.9754	15.2483	13.8256
ppa000832m	20.4713	15.8041	29.0588	20.5142	21.3488	22.8892
ppa000845m	12.4844	5.88247	7.7374	9.67188	5.72903	7.9032
ppa000855m	19.8576	16.5309	33.2053	57.3874	37.7983	28.3782
ppa000856m	7.81201	4.37344	6.29854	6.01238	4.60406	9.81123
ppa000858m	3.04403	2.41527	2.32358	2.6712	3.87674	2.34788
ppa000883m	27.0899	20.0364	12.9228	23.3403	20.3795	31.2457
ppa000889m	41.975	18.2366	3.36965	32.8664	21.1561	4.49055
ppa000897m	15.5129	5.79797	2.43499	9.93283	8.21832	2.84192
ppa000898m	24.3966	14.773	16.4528	20.2679	20.2001	17.2786
ppa000903m	26.3471	16.9862	30.5376	24.6294	23.0451	29.8161
ppa000904m	11.6142	5.56224	2.98555	9.12861	7.47827	3.36862
ppa000913m	9.46275	1.29504	1.02493	5.81823	1.73311	1.39114
ppa000921m	25.9433	11.3003	4.75188	17.109	17.9872	3.88516
ppa000931m	8.03667	2.75504	164.289	6.15518	4.86484	85.241
ppa000940m	4.97309	2.49804	3.01244	4.77991	5.05937	4.27753
ppa000942m	19.8868	13.1577	20.9358	14.3458	8.9299	17.7692
ppa000943m	9.03292	6.30914	0	6.21605	6.30133	0
ppa000952m	15.658	10.1638	8.42691	11.6632	7.18005	9.46907
ppa000954m	4.8986	4.27891	24.5838	3.06455	3.60835	24.3479
ppa000956m	26.0327	10.5056	170.258	19.154	14.7204	216.193
ppa000964m	21.2785	11.1238	7.17168	17.2189	15.3509	11.3373
ppa000965m	9.11856	0.131509	0.00869067	4.43341	0.0524673	0.00573067
ppa000968m	17.6302	171.162	0	41.2236	297.56	0
ppa000979m	38.7207	29.7752	35.5456	41.2997	45.2692	36.9255
ppa000982m	12.9347	3.61819	15.5365	8.30281	3.76697	37.4995
ppa000986m	23.1821	8.87242	16.4789	15.3278	10.132	29.4427
ppa000996m	25.1773	24.5253	19.6979	18.0742	16.8023	15.3213
ppa000997m	98.0899	50.4292	30.1757	77.3733	44.6285	22.9462
ppa001001m	6.53807	8.20016	8.89205	6.08097	5.70261	5.94852
ppa001004m	21.2172	7.38428	8.28988	14.1464	6.03284	7.20514
ppa001016m	17.1872	29.803	98.0287	21.449	42.5268	102.852
ppa001026m	14.4794	7.74236	30.2841	12.6184	10.4082	23.4948
ppa001031m	18.0968	5.06214	11.8012	13.8312	9.95849	9.88037
ppa001038m	35.1416	20.0794	19.2485	26.8301	25.5931	18.3099
ppa001048m	11.708	4.65405	33.5981	6.79167	2.49828	20.6958
ppa001076m	5.62714	14.8155	16.849	8.17126	12.8324	12.1501
ppa001077m	16.3186	4.81789	13.5311	12.3567	8.84483	15.7217
ppa001085m	87.7236	34.6768	60.8194	28.3756	24.4403	55.9921
ppa001096m	21.1787	7.89896	26.2688	10.9124	12.6719	26.824
ppa001097m	19.0202	9.18877	16.7368	18.0527	15.4102	19.0775
ppa001102m	10.4469	6.83608	22.4797	51.7508	11.3855	16.3052
ppa001110m	16.8426	9.38036	33.7165	13.6404	10.9403	30.9464
ppa001113m	51.9252	4.76694	34.7928	31.956	12.5054	85.5977
ppa001114m	10.4998	0	0	3.4331	0.335537	0
ppa001119m	19.213	17.2624	12.3167	21.713	22.7283	13.1054
ppa001136m	15.4801	15.7986	17.2515	18.1812	24.8679	16.3142
ppa001138m	95.1786	43.0635	152.434	81.3677	62.567	118.093
ppa001147m	58.025	39.8034	42.1117	75.4058	52.4989	36.0168
ppa001162m	72.081	54.9687	67.9496	72.7565	81.4359	55.4455
ppa001164m	131.27	50.9136	90.9669	81.0713	48.7492	168.491
ppa001174m	7.88239	6.95438	4.05566	9.90736	10.1738	3.77479
ppa001177m	4.44599	24.181	30.7021	2.00812	34.8828	26.7541
ppa001188m	6.18297	4.15991	5.98393	2.91236	4.27355	2.68096
ppa001189m	73.6018	42.2904	86.2834	67.118	59.4716	63.1159
ppa001192m	14.9447	1.69509	30.206	10.2804	2.80211	30.6092
ppa001200m	23.2712	19.8264	39.0015	24.3036	23.7983	32.8578
ppa001207m	44.5203	44.2465	52.3942	36.79	46.0205	55.2522
ppa001209m	0	1.93155	1.04944	0.955311	1.19312	3.00758
ppa001224m	34.7336	22.1516	27.1651	31.4298	37.9058	26.8913
ppa001233m	6.31357	0.689255	17.5192	5.01741	0.941287	11.7101
ppa001245m	25.6486	17.3631	28.4895	24.5822	22.618	27.5865
ppa001246m	16.9906	13.0856	25.2761	16.7982	15.8444	25.4683
ppa001250m	29.68	19.063	64.7227	24.9282	24.4418	63.0665
ppa001256m	20.5086	19.5827	17.64	16.727	21.3125	12.0029
ppa001260m	22.1625	0.25668	0	10.8549	31.5736	0
ppa001265m	9.97724	0.18719	0.03604	4.30406	0.19247	0.0238267
ppa001269m	11.9959	10.1297	20.335	15.0548	17.221	16.4469
ppa001284m	33.021	27.842	29.8117	33.1319	34.7464	22.349
ppa001289m	1.06692	13.6245	4.1402	0.911501	0.299589	2.12775
ppa001291m	41.322	20.7062	21.3829	29.5947	31.5675	24.8423
ppa001295m	54.4353	8.49073	33.9345	40.2482	18.5687	54.8838
ppa001299m	17.2478	6.23764	0.754643	10.8259	5.87155	0.957882
ppa001303m	7.30818	6.63404	4.92177	8.83622	9.50469	4.9364
ppa001306m	12.1773	12.142	13.9728	13.5951	11.962	8.72994
ppa001308m	4.43429	0.110246	0.014501	2.14908	0.00682567	0.028251
ppa001316m	8.0299	0.012656	0.00690633	3.33504	0	0
ppa001317m	121.294	83.7328	116.178	187.962	131.997	108.215
ppa001324m	37.33	11.6339	26.4447	28.6511	19.3869	35.4075
ppa001325m	17.647	16.7108	19.5611	18.5918	23.2359	15.9818
ppa001328m	6.92423	5.1103	5.47875	7.31208	7.73802	4.81395
ppa001330m	16.5574	28.4373	7.83152	21.284	25.1335	6.79129
ppa001331m	10.0885	0.129087	0	4.95904	0.0724487	0.0178
ppa001333m	1.40617	1.0154	5.57292	3.86908	3.04888	3.28344
ppa001334m	58.244	81.54	279.795	51.0351	70.6537	261.98
ppa001345m	41.2715	22.0017	18.6184	28.5181	26.6632	14.2663
ppa001347m	11.8206	12.0715	14.9393	12.9701	17.0828	20.9399
ppa001356m	70.0154	19.5255	52.9071	39.0191	14.6704	39.2771
ppa001357m	9.56897	3.61939	4.80508	3.4777	4.49488	5.88675
ppa001363m	18.9476	17.8804	5.98252	18.0303	18.8993	5.71186
ppa001368m	167.42	135.738	185.112	159.921	195.398	155.855
ppa001369m	13.0679	5.57722	12.5882	13.3965	11.9817	13.5479
ppa001371m	10.18	5.30014	10.3851	7.37037	11.1982	8.21468
ppa001372m	7.71172	4.08277	4.01651	5.91301	5.86181	4.14081
ppa001373m	15.4289	9.41576	18.4795	11.5363	8.85521	15.0271
ppa001376m	13.2793	14.0733	13.9511	14.3697	17.537	11.2398
ppa001377m	7.53743	2.87574	3.62832	6.16342	5.94581	2.7174
ppa001381m	34.8376	32.205	37.1867	37.2142	47.019	31.5394
ppa001382m	87.4015	73.3239	20.614	82.3935	56.0289	20.3993
ppa001383m	24.7376	21.1538	19.4296	18.8385	16.442	18.6155
ppa001386m	14.0053	11.286	26.3319	17.5	10.1359	22.7448
ppa001398m	27.3971	24.4422	21.153	23.7465	25.3647	19.3023
ppa001400m	21.6154	12.9108	13.0308	14.046	8.75	24.8349
ppa001412m	169.62	6.62742	66.5365	88.8796	14.4647	17.3687
ppa001413m	15.7099	4.52106	17.9059	10.5587	4.78045	13.1352
ppa001416m	6.26462	6.93354	0.245935	5.04402	7.44386	0
ppa001417m	11.3972	0.446941	1.62172	6.62171	0.468357	1.54712
ppa001418m	3.99426	2.86626	3.67849	4.11477	3.54885	5.83867
ppa001424m	18.5595	7.92276	16.4064	15.0563	10.983	9.06403
ppa001442m	21.049	23.5228	21.732	16.192	23.6602	13.4238
ppa001449m	4.34013	3.72176	5.08811	4.65022	6.46389	3.94828
ppa001450m	1.71744	1.47851	4.73507	3.91267	2.15091	0
ppa001453m	23.0204	13.0983	29.1214	16.5313	19.2532	22.6706
ppa001456m	42.1015	60.6749	40.8078	49.1557	90.5621	33.155
ppa001461m	4.59598	2.67871	10.2352	6.49641	4.85153	21.3402
ppa001465m	52.2958	61.3364	108.182	46.8014	46.5196	64.5462
ppa001466m	22.4261	20.0599	32.0208	26.4831	27.1277	26.8535
ppa001467m	17.2466	10.1669	25.6378	9.2327	8.99536	35.2097
ppa001471m	121.764	64.4351	126.249	115.434	76.9495	202.987
ppa001473m	12.7216	4.98366	3.43872	10.6488	9.67303	4.10215
ppa001485m	23.8196	25.1258	22.8576	24.7015	34.6891	20.0052
ppa001487m	168.456	97.3864	115.405	275.497	144.69	111.642
ppa001503m	41.9115	32.0249	41.4775	63.9644	44.6931	34.1395
ppa001512m	18.803	11.167	9.66967	13.7721	13.7792	11.4181
ppa001516m	22.3025	14.6088	32.0099	23.5228	22.6825	25.0955
ppa001526m	78.7967	66.0257	62.3627	70.5465	66.7754	42.548
ppa001527m	7.64351	3.01813	5.71963	4.58794	3.61922	5.03214
ppa001535m	25.9715	26.3824	115.165	75.3625	223.372	415.191
ppa001543m	18.6878	9.91831	17.5719	16.3457	12.9303	15.0493
ppa001547m	30.0867	21.3576	3.58152	12.4581	31.5415	2.46651
ppa001551m	6.96335	0.544852	2.02218	4.91808	1.04242	2.64141
ppa001571m	3.86311	0.750874	0.235618	1.68097	1.12404	0.0120127
ppa001574m	13.0732	12.0271	39.1114	19.3202	15.1418	35.7051
ppa001575m	0.835287	1.94044	4.71894	3.11439	2.30099	4.96737
ppa001583m	20.8234	17.0514	9.02764	28.2263	20.369	9.89779
ppa001588m	5.09895	3.17638	6.05034	4.57718	3.79208	9.4271
ppa001590m	65.9391	69.6436	90.8064	95.5859	110.397	87.2719
ppa001591m	50.7671	20.7699	13.6428	56.3085	54.9933	16.2416
ppa001592m	31.1382	21.7729	35.6961	29.6224	20.3022	25.9727
ppa001613m	24.3447	21.2894	13.2921	18.3535	25.8609	14.8034
ppa001617m	21.1524	21.1568	18.0831	23.0131	23.1249	21.4107
ppa001633m	12.0881	11.3515	8.06471	12.1831	16.6805	6.10706
ppa001641m	47.1664	38.3045	59.4673	56.012	58.2014	74.2044
ppa001645m	12.8705	7.90997	17.6671	12.4869	12.5248	17.632
ppa001651m	11.3834	5.79172	5.31839	8.53798	7.75652	4.09672
ppa001656m	12.6584	7.20926	0.0289057	8.00856	9.31651	0.367047
ppa001657m	11.1088	10.944	17.4741	13.3997	25.8522	18.342
ppa001658m	19.3648	13.9685	28.7737	16.5907	13.8417	20.7208
ppa001662m	12.6383	2.44964	8.72882	6.01029	1.70273	31.6273
ppa001671m	15.8994	17.8731	27.1442	12.5022	19.6123	5.59726
ppa001673m	10.7295	0.414525	0.133093	5.58788	0.294533	0.0969123
ppa001675m	32.8778	28.6342	6.92121	31.4284	26.5664	4.35228
ppa001680m	10.7092	10.0517	8.91002	7.83358	6.71124	8.14184
ppa001686m	5.89635	3.38923	4.46127	3.22916	3.98636	0.945892
ppa001692m	46.6265	54.3569	0	54.7692	68.5853	0.116256
ppa001694m	34.6663	43.6682	35.798	47.4058	52.9448	47.0913
ppa001700m	5.69434	3.1825	2.97572	1.79091	2.23367	4.57034
ppa001701m	109.086	51.0244	13.3169	83.4948	55.0961	21.508
ppa001704m	14.9232	19.0264	8.81987	11.5495	12.9186	8.11714
ppa001716m	35.7661	26.7393	7.51314	31.2915	22.2195	8.12447
ppa001718m	89.8169	0.418361	0.075472	53.886	0.379943	0.131347
ppa001723m	3.68871	2.15129	3.74175	1.51662	2.3091	1.24669
ppa001724m	4.19868	2.9855	2.3174	1.98047	2.00209	1.42858
ppa001726m	14.1009	8.60778	18.1508	10.7514	11.1423	13.2292
ppa001728m	44.3149	15.5749	66.8022	65.4902	15.4667	117.707
ppa001730m	58.6913	28.5063	1.91384	48.8847	44.5137	1.22646
ppa001739m	161.302	48.5655	87.5256	133.989	52.8792	129.735
ppa001744m	14.8247	2.79748	4.98984	10.512	4.68937	17.6058
ppa001748m	26.5077	22.2029	41.6877	26.6945	25.9662	24.1658
ppa001756m	40.982	8.48494	106.709	38.0047	12.74	320.872
ppa001757m	11.6458	15.7503	0.239042	15.5078	12.5661	0.253945
ppa001765m	40.6	9.70993	0.0530423	30.3378	31.4147	0.129534
ppa001768m	14.7457	9.44832	12.1885	12.5334	8.51292	16.2678
ppa001770m	12.7293	15.4877	0.1286	14.0507	8.80172	0.238655
ppa001782m	32.8485	3.22955	125.059	29.2937	9.13706	158.341
ppa001786m	82.0011	46.4026	31.1738	119.217	128.254	45.8862
ppa001788m	11.1043	9.06908	13.5362	11.1537	11.5311	10.2137
ppa001802m	23.5317	28.6687	52.3798	26.8558	34.6062	42.0544
ppa001810m	18.8998	1.81619	55.0231	10.9448	2.89992	46.3064
ppa001813m	15.732	13.5259	35.0404	17.5524	17.2688	30.2579
ppa001821m	21.3616	5.37531	18.872	11.8755	6.60349	29.709
ppa001826m	14.387	9.37223	8.80654	17.4739	9.66027	4.23944
ppa001828m	11.7836	3.24505	1.83151	8.30274	2.2549	2.93887
ppa001837m	4.90149	4.457	5.84612	6.15702	7.35181	4.07201
ppa001840m	19.7438	45.7267	20.0832	16.0207	20.3877	12.145
ppa001841m	177.544	134.399	305.705	109.777	86.6579	229.038
ppa001844m	70.2217	32.7209	68.0487	55.6087	35.5721	58.9826
ppa001846m	8.61418	6.5577	11.554	0.70092	7.86325	20.2833
ppa001847m	111.108	84.9225	134.374	91.3353	73.8238	178.751
ppa001851m	0.100096	0.0664607	2.09764	0.086588	0.129954	4.11732
ppa001852m	8.28567	4.17354	0.32457	6.21896	6.85336	0.339153
ppa001859m	11.1004	12.4583	6.08107	11.8934	14.3957	5.75808
ppa001862m	5.37121	0.783774	0.656953	5.02053	5.21398	3.91433
ppa001864m	18.1421	4.34888	6.40333	11.6646	7.22207	7.60444
ppa001866m	9.18599	9.10124	3.96244	11.3474	10.0429	3.51624
ppa001875m	19.8279	3.47054	0	11.3177	5.20265	0
ppa001878m	34.3052	6.70278	7.09	20.6081	20.6517	2.8523
ppa001880m	2.68789	3.14348	2.09346	0.770236	1.7348	2.36583
ppa001890m	1.47239	0.715038	0.447082	1.22621	0.455774	0.54647
ppa001896m	66.7677	36.0664	83.1088	34.3612	21.7181	131.471
ppa001901m	68.6281	49.9612	85.3828	65.4693	66.6051	80.5791
ppa001903m	52.8295	58.5313	50.0097	62.6736	72.4101	53.622
ppa001916m	24.8263	25.0301	22.9085	27.4484	32.9216	18.8232
ppa001917m	8.26917	8.28226	6.8517	7.91345	0.735376	2.26487
ppa001925m	38.8184	26.7574	43.6908	39.6889	39.8358	36.6971
ppa001929m	23.5038	21.0386	136.255	24.197	29.9131	98.829
ppa001930m	4.71956	0.232382	2.31988	6.01825	7.24593	3.36023
ppa001932m	26.471	35.1091	272.487	21.6348	26.749	213.472
ppa001937m	13.2763	18.109	10.9802	15.4492	19.1074	9.61592
ppa001940m	9.24571	6.935	0.759796	15.5818	5.85093	1.17348
ppa001943m	23.1278	17.6292	97.125	27.7787	27.4374	43.0752
ppa001952m	4.56953	0.158781	0.697975	2.23865	0.316177	0.117451
ppa001957m	2.17279	1.55744	6.87277	2.60412	1.2953	9.24867
ppa001963m	39.8826	41.3487	11.3997	45.6578	33.3511	7.64857
ppa001964m	51.2502	40.0884	46.3116	48.7965	48.0931	42.1878
ppa001973m	93.5293	82.558	86.0791	128.335	122.672	74.8404
ppa001974m	39.9502	50.9444	43.037	32.9237	37.1506	33.6029
ppa001976m	17.7164	3.50399	35.1609	10.7752	13.2688	26.6368
ppa001981m	16.4917	13.0014	15.5979	13.9478	13.7948	12.0723
ppa001986m	20.1975	9.45953	10.9804	15.4126	16.3477	8.15326
ppa001990m	2.46056	4.34842	2.99912	2.56115	2.03533	2.49545
ppa001991m	17.5657	9.61378	16.918	13.8707	9.05907	19.9666
ppa002002m	71.1103	30.5364	151	48.6084	35.9473	177.08
ppa002017m	35.9595	7.18747	17.6702	20.0392	14.5699	13.099
ppa002022m	14.1127	4.41266	0.681896	11.287	8.87246	0.831114
ppa002031m	11.8052	18.599	19.7502	10.8316	27.4448	13.1175
ppa002034m	293.988	95.8758	64.7149	191.267	47.3581	59.9243
ppa002036m	61.8586	33.8578	59.4161	50.4489	41.1449	41.3351
ppa002037m	21.1825	16.8843	24.0085	28.7422	29.1193	23.7247
ppa002039m	28.008	22.997	30.3423	28.6863	26.1029	33.515
ppa002041m	1.8092	1.14895	1.50134	0.399769	2.36349	2.66923
ppa002050m	27.5432	14.6053	110.259	23.8364	12.6711	123.159
ppa002052m	39.6315	31.5194	89.503	37.9015	52.3568	67.3779
ppa002067m	68.0342	58.8946	63.9506	67.8661	74.3313	51.6887
ppa002083m	56.6641	24.3648	54.1538	44.7364	37.1886	50.343
ppa002085m	12.6131	8.46338	21.9357	8.29832	9.23697	18.0388
ppa002098m	48.6501	48.6042	44.3815	56.9757	74.3348	20.0134
ppa002099m	30.5345	35.4939	1.13474	12.9163	17.0038	0.473787
ppa002100m	3.97191	2.98926	5.52667	2.2531	1.48167	3.33031
ppa002104m	29.3558	15.3546	23.6164	22.1644	14.1466	22.4049
ppa002107m	34.6246	24.1033	48.0918	36.6841	32.3733	36.0552
ppa002108m	25.2763	11.099	11.7517	14.3295	8.05282	18.9628
ppa002110m	4.29975	5.90293	15.5438	16.9053	10.3948	19.6217
ppa002122m	18.8677	15.3824	31.2672	15.2509	17.6807	59.31
ppa002123m	8.22554	2.78038	2.02942	5.58357	3.27261	1.41656
ppa002126m	114.709	17.6348	1.74834	51.1922	7.20722	3.57576
ppa002134m	17.1579	15.337	16.2785	16.4896	28.1548	15.7103
ppa002136m	37.0392	31.2609	40.4013	44.1922	39.1759	35.2958
ppa002142m	71.3391	40.5697	45.8424	60.56	59.21	54.9663
ppa002145m	11.7701	7.78478	16.1486	16.701	15.6572	11.4235
ppa002151m	11.9756	13.4989	5.68185	8.43078	4.61312	4.15249
ppa002155m	10.2892	5.83784	55.8147	8.40912	7.15875	47.045
ppa002157m	0.748385	0.527885	16.9164	6.63628	20.4569	14.1905
ppa002161m	37.0685	24.0935	57.2065	37.1252	31.6443	42.0196
ppa002166m	2.90258	1.95625	2.63124	4.897	1.47383	3.46127
ppa002173m	5.86613	6.4933	16.5814	6.21811	6.62137	17.3034
ppa002174m	23.6339	7.72034	17.1572	15.3463	6.87459	37.2011
ppa002179m	48.6897	33.4951	65.9332	59.7812	74.0481	69.9348
ppa002180m	25.2507	17.2743	29.3532	23.4918	14.5751	38.1472
ppa002185m	19.5799	17.4149	22.1603	24.605	28.6996	20.4773
ppa002186m	33.2619	5.56106	75.1561	20.9814	5.61862	55.576
ppa002187m	2.58224	0.254171	2.03363	78.1238	1.13961	1.96639
ppa002202m	2.34638	1.71593	1.42245	1.66613	1.94331	2.38058
ppa002205m	47.9816	9.53677	71.495	37.0179	10.2334	145.211
ppa002208m	10.899	2.98069	4.01645	4.62001	4.24288	5.41743
ppa002209m	29.6347	23.5968	10.6808	19.5274	15.062	26.8156
ppa002214m	27.7563	19.8722	23.4148	24.5019	21.165	23.4251
ppa002220m	629.414	471.41	243.851	1075.73	626.527	291.807
ppa002227m	92.3852	21.5209	66.846	69.1928	23.5439	90.3986
ppa002231m	1.95721	3.23642	3.6882	3.01602	3.04058	2.87901
ppa002233m	12.7547	16.2619	13.3984	14.8982	16.2242	16.0698
ppa002236m	8.06852	7.87891	7.39374	9.73501	10.1125	5.25181
ppa002243m	6.18318	3.20715	3.12241	3.47299	2.71884	3.01444
ppa002251m	26.7822	11.9046	32.8959	22.7665	10.5703	36.0333
ppa002259m	1.8784	1.96297	32.0208	1.90591	1.77721	21.5563
ppa002262m	7.68145	7.40414	1.32756	5.14166	7.00424	1.05763
ppa002263m	22.4953	17.7513	15.3897	21.426	19.4099	12.0539
ppa002269m	31.6738	21.0708	27.7231	39.5116	27.24	26.61
ppa002279m	23.5707	21.7788	51.9056	17.1753	12.881	71.1263
ppa002281m	15.4045	31.0889	6.74856	17.1092	22.6418	4.54962
ppa002288m	56.3434	49.3631	53.4131	56.4032	38.8788	35.9112
ppa002298m	15.8808	1.99521	2.02363	9.78667	5.16764	0.600588
ppa002300m	7.48183	7.33294	6.86888	7.85107	10.0373	5.46702
ppa002307m	48.8762	4.4977	1.08719	30.191	8.54881	1.36927
ppa002328m	17.5421	16.8926	1.76704	12.897	25.8444	2.51152
ppa002329m	53.4432	56.3017	102.361	63.8599	89.4731	77.7376
ppa002330m	39.8749	34.4162	44.2132	35.7834	37.6557	35.2409
ppa002333m	14.0917	27.5976	23.535	22.9314	17.7983	23.4586
ppa002334m	48.3406	19.4317	1.63469	22.1053	25.9447	1.36755
ppa002341m	33.3767	20.4819	10.0108	41.0094	20.9462	11.0787
ppa002356m	37.343	55.4922	26.2475	50.1431	46.5825	22.3493
ppa002358m	35.9664	8.68327	4.67035	23.2054	12.9003	2.31435
ppa002366m	9.70313	7.58667	0.101856	9.12309	4.75736	0.184769
ppa002368m	24.8781	3.55677	1.70997	31.1017	3.26599	0.423871
ppa002377m	456.083	1.94835	0.180332	164.34	2.3202	0.0568143
ppa002385m	14.8287	5.79911	11.6211	9.80486	7.11329	14.9898
ppa002386m	46.8872	22.8424	34.9235	50.6214	34.1456	37.379
ppa002391m	0.104227	0.03918	0	2.10897	0.507024	0
ppa002396m	72.4471	5.37596	13.687	45.5156	9.61339	20.5081
ppa002401m	67.3258	36.8796	53.9161	60.9826	61.3168	45.7179
ppa002405m	21.0489	13.9419	26.2242	19.0812	17.1668	31.3359
ppa002406m	61.6077	46.5818	97.3168	54.1863	45.6597	86.3997
ppa002409m	23.6725	26.3427	29.4241	23.2514	34.7505	31.0076
ppa002410m	3.03151	5.09649	0.481763	5.22989	4.94425	0.836587
ppa002415m	90.8882	65.7984	38.3095	29.2235	13.0046	51.133
ppa002416m	16.5069	13.7446	16.5971	14.9176	17.6312	12.7504
ppa002422m	2.9832	1.55682	1.17834	0.566772	1.01481	0.591924
ppa002424m	75.2696	83.4687	28.2983	117.02	133.19	6.7981
ppa002438m	13.8504	7.06701	7.71367	10.5969	11.5787	7.58502
ppa002439m	29.0764	17.2507	42.843	24.8492	20.7496	51.7614
ppa002446m	24.7416	22.713	47.9648	33.7818	37.5218	59.4051
ppa002453m	125.552	55.2984	222.376	112.671	60.4046	330.863
ppa002468m	23.0803	16.3114	29.6075	15.0732	13.2672	25.7399
ppa002469m	21.9288	13.0328	4.25051	40.2357	35.1941	5.72016
ppa002471m	23.3346	7.37878	7.05612	11.598	4.07001	19.9886
ppa002475m	18.9542	4.01718	4.64405	4.69458	3.49347	1.93624
ppa002481m	27.4552	24.8239	0.886616	22.5756	27.4095	1.17057
ppa002487m	7.88583	5.8083	4.64674	12.527	5.32595	6.40498
ppa002488m	4.55716	7.37261	3.14016	6.42364	0.874944	1.05889
ppa002489m	360.913	229.587	248.178	500.059	321.442	286.104
ppa002502m	5.79064	0.137362	0.0249107	2.34468	0.0762263	0.00804667
ppa002511m	2.14829	3.41665	7.8905	1.65662	1.39715	9.13968
ppa002524m	21.5864	1.00444	0.681447	9.12833	2.50413	0.790529
ppa002525m	33.6331	12.5496	33.7011	15.7492	8.78069	89.1927
ppa002531m	53.4345	6.92854	0.743033	27.8487	13.9228	0.828779
ppa002532m	46.4299	25.5943	47.5501	41.2454	35.0413	90.9815
ppa002536m	113.536	103.78	55.57	92.0186	113.037	41.3629
ppa002540m	62.814	47.9382	91.3466	56.6267	64.9572	66.6543
ppa002542m	38.2262	6.19879	36.7516	22.6938	6.79267	25.699
ppa002545m	14.9623	11.9033	1.0329	9.97404	11.663	2.32203
ppa002548m	55.947	42.1614	24.9985	41.3065	42.1381	21.7393
ppa002563m	24.1028	10.4477	14.4803	15.3643	14.5863	18.4562
ppa002564m	13.1483	14.3084	24.3931	18.1551	10.2864	21.4063
ppa002568m	28.48	14.7396	0.659976	19.7257	19.2395	0.818806
ppa002571m	77.7214	73.7864	96.0748	85.2917	150.265	72.2703
ppa002575m	7.77519	4.34853	27.8551	2.688	11.0406	29.3539
ppa002581m	46.1396	40.8734	38.7891	53.5703	46.8151	44.3389
ppa002584m	12.8761	2.25394	1.958	4.70017	5.75661	1.26025
ppa002585m	21.4591	23.334	13.5903	21.4649	33.5782	12.916
ppa002591m	6.7409	3.06255	14.8956	62.8184	5.30241	10.245
ppa002592m	50.7116	43.8899	59.9972	43.4161	53.3569	48.4708
ppa002595m	0.711862	0.18265	1.23523	16.7281	0.489719	0.513657
ppa002598m	2.39633	0.828733	5.72022	13.513	1.48861	5.01606
ppa002600m	16.5428	20.2482	52.1057	16.5552	23.2641	31.0955
ppa002608m	9.22301	0	0.0231103	4.51903	0.003834	0
ppa002610m	24.0926	11.2255	25.9236	26.77	23.6872	16.439
ppa002613m	0.7357	0.462731	0.596095	0	1.73873	0.946503
ppa002621m	1.25949	0.893998	3.89606	1.00206	1.58094	5.1003
ppa002624m	111.657	19.6566	0.0525403	176.385	72.4182	0.0463367
ppa002628m	11.7308	6.59805	8.9376	15.4926	12.2013	19.1654
ppa002630m	16.2614	13.6134	13.9109	18.0468	14.2213	12.9882
ppa002641m	276.71	69.1748	212.55	610.45	83.2435	320.441
ppa002646m	5.38293	0.827941	1.00459	42.5769	1.73898	0.398255
ppa002648m	14.0422	1.23844	1.23621	10.3044	0.696271	0.610757
ppa002655m	17.0236	14.4302	8.5847	14.7892	11.464	8.96403
ppa002658m	24.4765	8.12876	57.9426	20.012	5.43038	220.727
ppa002659m	17.7699	13.4969	0.338767	13.5162	12.0262	0.191267
ppa002661m	31.2831	26.8803	42.9682	31.2461	35.2142	34.1991
ppa002663m	17.9465	15.4638	5.33084	12.7024	14.0432	8.38282
ppa002665m	95.9606	67.6385	292.15	80.1257	75.5912	302.033
ppa002669m	34.2352	10.2213	27.9406	29.8946	23.2424	17.8774
ppa002671m	3.9014	6.00352	1.90508	4.45867	3.42025	0.95683
ppa002674m	12.431	5.29032	17.6737	10.8246	10.7238	16.2871
ppa002686m	29.8615	16.5707	62.2128	25.3755	15.073	44.639
ppa002687m	8.69111	9.24038	7.85549	10.6214	12.654	6.62124
ppa002690m	49.5761	45.9816	39.9703	50.8229	66.1583	38.9271
ppa002696m	33.6152	24.2862	54.0073	30.8152	31.8028	40.3992
ppa002702m	8.7952	4.8012	38.0332	6.93542	4.48344	33.6927
ppa002705m	76.9529	46.0366	213.993	75.8633	70.0006	171.402
ppa002707m	0.511682	1.00615	0.416016	0	0.74676	0.352574
ppa002711m	9.18814	10.3776	8.20542	10.0646	13.0132	6.63012
ppa002712m	51.6361	54.0066	42.7836	58.9185	69.9781	38.7512
ppa002714m	4.00206	0.613059	0.377477	0.840215	0.15024	0.503608
ppa002715m	144.514	33.3417	69.4679	80.3971	65.244	78.6743
ppa002723m	106.34	120.546	152.504	155.907	410.637	139.668
ppa002725m	8.6471	10.2928	17.6784	8.78551	5.82749	16.6932
ppa002732m	0.0724833	0.092467	0	0	0	0
ppa002734m	2.13969	0.217078	2.93864	0.336147	0.50005	3.18235
ppa002736m	154.183	115.352	177.171	139.019	116.803	190.549
ppa002737m	0.963206	0.335018	2.26329	3.43429	3.14999	1.95581
ppa002739m	5.82603	0.0858873	0	2.85103	0.0292077	0.00944267
ppa002744m	76.74	72.0285	40.0353	38.8508	38.5384	47.4899
ppa002757m	24.5747	23.7898	20.0084	20.7556	30.4415	22.0101
ppa002759m	9.54218	12.8497	13.948	12.0376	14.8988	9.95704
ppa002773m	26.7852	12.6688	11.0131	20.5081	14.6711	8.59554
ppa002775m	3.2191	0.752721	1.98504	1.59579	0.513243	2.88654
ppa002777m	34.0482	15.8664	26.9486	27.2991	20.9775	23.5042
ppa002778m	8.68831	0.876788	0.224772	5.27684	0.983351	0.500536
ppa002780m	47.2197	21.0371	82.5594	32.9727	23.5682	126.061
ppa002785m	7.07933	1.85359	14.9189	4.67185	1.62603	8.69377
ppa002797m	9.4832	1.32445	1.8737	4.98643	1.21174	2.93416
ppa002798m	26.1927	13.2363	50.3882	26.1347	37.8201	42.5895
ppa002801m	17.8683	5.77441	4.67979	14.9968	8.39774	8.5808
ppa002804m	8.24373	0.592197	173.338	4.99079	0.864643	377.637
ppa002810m	66.3636	14.3982	41.702	58.2849	9.27305	51.6594
ppa002811m	24.4673	17.7655	156.747	28.4208	16.1216	260.681
ppa002824m	102.701	13.979	0.072217	52.2249	21.1681	0.0872673
ppa002836m	51.024	5.66862	9.76661	32.3052	10.859	8.23663
ppa002840m	21.245	9.94237	15.1081	16.4537	9.12809	15.0243
ppa002841m	17.9023	5.70395	1.00997	16.2004	7.88408	1.05414
ppa002848m	16.6648	27.3388	22.7992	24.6953	30.2714	17.5708
ppa002849m	7.77985	3.00033	0.292351	5.60885	7.77228	0.593614
ppa002853m	11.3725	31.1737	9.59166	14.631	32.7626	12.0926
ppa002854m	38.532	31.2637	41.9776	43.3385	43.4806	36.5771
ppa002859m	2.7955	2.17462	28.3572	9.76918	2.35578	45.4532
ppa002863m	10.3506	13.5867	46.0944	6.07603	3.642	25.4497
ppa002868m	9.61633	5.98331	15.4112	7.7255	6.85075	17.5399
ppa002874m	3.02327	3.2271	0.687531	1.52703	3.10162	1.94736
ppa002877m	82.5716	44.5769	90.6221	79.9143	66.2045	90.98
ppa002885m	10.7235	21.5524	34.9109	18.172	18.9714	22.6599
ppa002893m	218.252	16.556	1.70004	97.2547	52.7195	0.122339
ppa002901m	9.00934	5.81855	1.57349	7.64307	6.1489	2.21029
ppa002906m	32.6824	28.2263	6.18173	33.8497	35.1106	1.20548
ppa002910m	41.9305	30.4109	74.9421	50.5545	48.2868	71.6602
ppa002911m	153.33	131.882	171.088	147.341	160.368	187.842
ppa002916m	25.1269	5.23444	9.10283	12.2188	7.27634	19.3227
ppa002922m	35.1666	25.051	54.4571	33.5928	34.8479	58.9091
ppa002937m	82.7701	47.5141	152.69	65.5477	46.1818	162.407
ppa002938m	11.6991	12.0108	27.4076	11.0456	12.993	18.6659
ppa002939m	81.9495	85.4198	350.822	108.791	51.1589	532.114
ppa002946m	11.3918	5.81042	10.4636	7.95354	2.03333	24.6355
ppa002951m	4.28931	0.844684	3.09955	2.37087	0.724684	3.21381
ppa002952m	14.6848	14.1837	12.4636	17.3215	16.5297	12.5284
ppa002953m	41.7808	28.889	48.949	39.2696	26.432	45.0318
ppa002956m	15.8393	4.61629	6.23886	8.02141	2.1188	6.55742
ppa002969m	12.2949	4.16743	0.548158	7.79804	5.01184	0.511129
ppa002976m	19.754	17.7753	29.543	21.4073	27.4709	32.3393
ppa002985m	12.2324	2.56225	8.07848	2.88958	2.15798	1.73601
ppa002986m	19.3786	3.02859	0	12.8052	5.55508	0
ppa002995m	54.3552	30.9258	240.44	56.4264	40.265	245.149
ppa003000m	12.0277	13.5375	0.353793	0.303173	19.3287	0.325868
ppa003005m	17.0033	9.37877	47.063	17.9025	15.8827	64.8665
ppa003014m	39.9652	33.7808	33.5896	35.7432	42.7901	37.3605
ppa003016m	23.9587	22.5531	26.1299	33.576	30.5974	23.2741
ppa003017m	58.3962	22.3847	1.54413	51.0783	31.7851	1.76056
ppa003019m	21.4349	14.4326	19.9025	22.26	21.9043	19.7252
ppa003020m	19.3572	20.2671	11.2352	11.9273	16.6958	8.66471
ppa003021m	22.1249	27.9325	42.7115	24.863	18.745	5.98866
ppa003024m	5.82268	3.93241	1.29797	4.11855	4.26395	0.996066
ppa003026m	20.4395	23.6381	24.94	27.5626	27.7674	27.5033
ppa003027m	7.15603	5.70634	5.53082	8.80413	8.53286	6.50157
ppa003036m	1.29361	0.984579	0.521226	1.17916	0.8124	0.566255
ppa003038m	49.3928	56.6621	13.8045	35.314	34.2065	6.12629
ppa003041m	15.2398	8.94662	13.801	10.5564	9.97177	15.8002
ppa003043m	32.91	33.1078	52.0086	44.4314	54.6478	54.593
ppa003047m	118.247	70.0676	55.2862	71.0477	58.2499	59.7125
ppa003051m	53.0219	47.1587	2.58983	45.1272	57.8382	1.71479
ppa003053m	141.689	95.3485	147.694	124.231	128.934	148.133
ppa003055m	49.017	25.4489	52.5251	49.1126	40.5367	41.7379
ppa003057m	7.61886	7.92682	24.5982	20.597	18.7382	40.7412
ppa003059m	9.7328	9.89305	12.9782	17.4491	16.7418	9.69857
ppa003063m	6.72487	8.11513	36.8499	4.68053	8.14668	27.4476
ppa003073m	19.2565	21.9264	18.9207	16.1251	13.1069	19.5364
ppa003079m	111.086	76.3128	191.888	94.7461	82.2347	130.776
ppa003086m	54.2623	36.2405	110.752	105.371	137.984	109.403
ppa003091m	4.00042	1.73475	15.2187	7.71072	10.3149	3.97443
ppa003093m	176.654	191.331	292.522	248.62	330.654	228.002
ppa003101m	6.5059	3.21526	0.0702527	4.5008	3.49769	0.130461
ppa003105m	19.8374	15.0396	0.802276	18.0097	20.8176	1.15666
ppa003118m	92.2872	87.303	107.33	82.9045	83.7923	87.8356
ppa003124m	10.3973	6.95862	19.8907	7.88099	8.40941	6.40352
ppa003128m	30.6459	44.261	66.1214	41.8223	37.2818	64.8586
ppa003129m	73.4652	121.32	43.3935	73.1182	112.536	31.1222
ppa003130m	117.069	49.6293	391.99	95.5305	33.0557	748.123
ppa003144m	5.93863	5.57597	3.89471	5.41925	9.10519	3.34753
ppa003153m	72.4009	42.1857	64.5417	60.6875	76.4404	55.6797
ppa003154m	49.7374	22.4487	50.5405	32.3763	16.3279	30.7049
ppa003158m	13.5813	0.360561	3.73702	8.66442	0.280266	13.9967
ppa003159m	3.21243	2.96269	1.04487	1.41446	3.31586	1.1143
ppa003166m	23.2814	23.6116	23.4209	47.2693	86.4143	16.0852
ppa003171m	803.783	718.711	4.04613	1664.37	3575.74	5.67695
ppa003175m	94.5583	69.728	91.8845	92.3789	96.4069	92.2783
ppa003176m	7.36377	4.03066	5.2387	18.1568	21.0619	8.11041
ppa003182m	57.4961	37.2467	61.9955	50.0206	49.235	86.9753
ppa003183m	0.540879	0.976525	0.005719	3.48955	1.17274	0.00197467
ppa003190m	23.2559	20.2278	2.32371	36.9184	44.9907	4.88704
ppa003194m	8.91671	0.113059	0	2.338	0.0586687	0
ppa003196m	1.61638	1.62207	4.72985	3.62085	1.96882	14.8636
ppa003207m	18.5736	6.88386	20.2011	13.2076	8.21751	24.8774
ppa003215m	12.8545	7.97485	11.8269	8.65102	7.85851	7.6921
ppa003216m	11.4063	9.46439	7.47234	9.89937	9.78276	6.97632
ppa003221m	11.8478	15.5551	16.4072	14.8859	14.6093	16.1953
ppa003224m	115.927	127.141	79.9394	93.7469	85.0048	95.7266
ppa003232m	4.72305	5.74559	6.20689	3.95682	4.2811	6.58579
ppa003235m	15.8383	18.2893	19.0546	14.5011	16.0381	15.9256
ppa003240m	31.4479	11.9066	25.6594	20.6079	16.1152	33.2645
ppa003246m	19.5134	12.7489	27.3313	20.3724	15.9674	29.3673
ppa003250m	0.88061	2.1931	2.57692	2.57416	2.11128	0.75633
ppa003251m	9.78036	5.85658	12.0648	8.81979	6.41252	10.6262
ppa003252m	10.6537	8.37287	6.16559	12.8664	8.27885	5.22746
ppa003254m	127.964	104.707	167.016	122.068	89.7818	168.59
ppa003256m	6.71449	3.32529	6.16188	0.930956	9.00092	4.81694
ppa003263m	27.4984	30.7589	17.824	21.7088	21.1872	25.0175
ppa003264m	19.1415	15.6884	23.0572	25.5649	22.476	40.8214
ppa003265m	41.28	33.8476	53.2362	54.0706	90.861	150.723
ppa003269m	21.1604	14.934	8.45402	8.92219	9.02949	29.2174
ppa003275m	20.5494	19.0933	9.76032	17.1061	18.9558	13.9956
ppa003276m	18.1104	18.8175	14.1515	22.4243	35.7215	18.01
ppa003278m	4.12856	0.862695	3.73672	3.71993	1.7832	7.48931
ppa003281m	13.8136	11.823	17.1421	12.4871	10.8208	10.3808
ppa003282m	9.44763	9.63694	7.85237	9.86584	11.925	5.29502
ppa003283m	6.6176	9.50961	19.1606	8.29909	8.72642	19.8889
ppa003284m	9.80261	4.0995	0.381271	8.9143	1.37793	1.17694
ppa003285m	220.218	172.907	36.6558	194.956	199.912	35.7045
ppa003286m	18.6222	1.80663	8.09462	9.66111	0.816953	2.86085
ppa003287m	35.2369	20.3481	66.2842	37.449	33.5761	53.0495
ppa003292m	0.747562	0.564761	7.22685	0.670628	0.429355	10.3317
ppa003307m	24.534	13.354	23.523	22.0961	18.5061	28.8018
ppa003320m	6.20987	8.54887	10.8067	7.05558	8.04095	10.9567
ppa003321m	56.4619	48.0439	68.6869	51.1263	61.9261	59.8522
ppa003323m	9.93999	5.71972	10.9337	5.30575	4.14391	15.8391
ppa003328m	177.595	255.765	278.545	224.397	399.727	224.257
ppa003333m	14.6322	11.1355	18.454	7.66503	3.22129	29.1605
ppa003339m	29.1076	18.4228	34.1321	24.0552	8.48114	40.4404
ppa003344m	48.2163	55.8547	48.398	57.8159	68.2665	59.338
ppa003347m	77.8008	5.03129	0.356923	38.1044	5.41768	0.619046
ppa003357m	62.214	59.3929	114.701	63.2883	64.7733	104.241
ppa003359m	51.8879	45.8707	31.0697	51.4135	53.2228	32.3945
ppa003363m	5.98919	3.12642	4.45094	8.56836	4.47404	6.15929
ppa003364m	8.6442	5.82961	47.7257	9.60289	9.61226	37.8824
ppa003367m	9.86498	19.8157	18.5784	8.53202	20.8814	14.5218
ppa003369m	21.2309	0.347197	0.010654	10.0568	0.182721	0.0116337
ppa003374m	101.879	53.6325	172.454	93.0496	53.4966	123.856
ppa003382m	1.64275	4.18104	3.97051	7.46922	6.26401	2.93896
ppa003384m	25.8422	35.6987	29.6105	30.8038	34.0561	21.4429
ppa003390m	26.2245	28.2309	18.4499	35.3424	45.5947	31.8039
ppa003391m	45.012	36.1913	18.7598	76.636	41.0267	13.9012
ppa003392m	20.4184	12.6754	41.4742	20.5245	20.9577	35.0439
ppa003399m	23.6659	12.0651	12.5237	117.268	17.0999	11.4204
ppa003400m	19.1629	11.9684	2.65407	16.0239	18.7579	2.14394
ppa003411m	138.561	126.893	5.81514	169.365	161.481	7.95434
ppa003415m	39.1389	12.3945	29.4088	34.061	20.0592	30.0378
ppa003418m	7.65571	4.08442	3.21208	5.21413	2.2042	2.42183
ppa003419m	18.4499	18.453	6.50471	19.383	31.8004	6.52642
ppa003422m	80.2913	17.6194	0.189234	49.2348	64.4626	0.124162
ppa003424m	38.1226	10.4925	20.3276	13.8492	4.25723	38.2855
ppa003431m	7.16394	0.256592	3.63667	3.74731	0.443044	4.85926
ppa003432m	134.168	134.401	95.533	158.78	178.928	113.061
ppa003438m	8.84776	3.73781	2.87369	19.0144	5.92829	4.45461
ppa003440m	17.9962	15.9589	17.1931	23.3836	20.0321	9.27342
ppa003441m	39.814	0.591368	0.026552	19.3722	0.227139	0.007077
ppa003456m	61.2884	37.6245	107.729	59.0461	52.0722	91.6333
ppa003457m	22.5424	11.2056	41.063	15.9487	12.642	42.0981
ppa003458m	34.2875	39.4202	47.8799	47.9807	70.985	33.0099
ppa003459m	81.2292	59.8571	136.996	80.8534	60.2089	148.394
ppa003460m	97.0574	61.4095	62.3661	209.576	90.9319	61.6863
ppa003465m	90.998	85.291	71.746	95.3681	63.8845	80.6747
ppa003468m	7.65154	5.57377	4.07343	4.27426	2.56736	3.69782
ppa003471m	128.102	75.9039	69.58	232.754	100.453	56.9875
ppa003475m	17.259	16.6002	11.6282	14.5599	10.5337	12.5709
ppa003476m	19.9217	25.2571	20.7844	26.9197	19.7701	20.5834
ppa003477m	16.5701	14.9285	15.2337	16.6754	17.1844	15.4984
ppa003478m	53.1605	43.5938	244.564	54.6592	62.4957	239.879
ppa003487m	15.7921	0.346365	0.028141	6.82972	0.143962	0.00562967
ppa003488m	33.3501	15.08	38.7731	26.3611	19.2914	65.4352
ppa003492m	35.0582	24.2661	10.3178	28.6006	14.7835	9.03497
ppa003501m	4.81511	5.61775	8.59681	15.8929	7.68445	4.88409
ppa003508m	5.90128	8.34034	8.89936	4.88949	7.35805	9.55907
ppa003514m	13.7225	14.9083	47.7421	9.87954	10.1181	52.4273
ppa003522m	15.3907	20.7161	24.7713	21.7542	11.6686	65.3572
ppa003537m	14.7652	14.7974	9.38016	15.3073	19.6045	8.13983
ppa003541m	26.1819	25.936	17.4461	29.7885	31.9424	17.5168
ppa003542m	48.7044	33.5631	148.006	36.2725	29.8022	195.424
ppa003543m	46.7985	28.8994	83.0974	37.3335	19.4762	87.0405
ppa003544m	67.6855	68.2856	81.5363	65.5266	59.4918	99.1971
ppa003545m	21.8511	11.2843	20.6454	13.7434	12.6668	28.0841
ppa003549m	27.4399	25.2941	38.8767	23.8904	20.7399	32.3544
ppa003552m	82.4343	50.0881	43.8624	69.923	72.0583	45.2675
ppa003559m	9.39992	0.160389	0.090865	6.7609	0.329154	0.221236
ppa003560m	2.16861	3.93059	8.14681	6.85439	6.05724	14.332
ppa003562m	21.5699	11.0488	13.8459	20.2862	19.5723	15.412
ppa003569m	42.2748	0.64796	0.0109923	20.0098	0.168918	0.00945333
ppa003574m	16.4605	2.38977	40.217	13.1197	2.08001	40.0416
ppa003575m	25.3213	17.4491	34.7389	19.9894	18.4264	29.9284
ppa003580m	121.087	31.7892	89.4046	235.71	29.5761	55.899
ppa003597m	24.4392	32.2239	24.6498	24.9729	36.4244	20.3947
ppa003601m	2.54526	2.01774	4.06564	3.75893	5.6474	2.68365
ppa003603m	60.7742	53.0939	91.9987	67.9025	50.6601	179.226
ppa003611m	19.3567	14.8931	20.9801	15.6619	16.9569	12.815
ppa003613m	15.2693	24.7593	47.1783	9.2207	16.7519	52.7864
ppa003614m	0	0	0	0	0	2.47994
ppa003617m	40.1829	6.37263	0.152725	27.5926	9.92642	0.131778
ppa003619m	5.14333	5.09591	2.19971	3.14604	2.07345	2.80982
ppa003627m	58.2487	72.4767	31.0806	47.6585	67.8254	63.3833
ppa003635m	50.4611	35.6601	105.449	47.6508	37.5702	99.4108
ppa003636m	15.7973	25.177	25.1221	20.3207	25.8782	19.0674
ppa003650m	10.2807	5.52461	60.1733	11.6454	13.926	83.7184
ppa003660m	29.0172	29.3954	26.4819	32.6655	37.5501	26.8406
ppa003664m	12.9057	4.21686	9.67034	10.5617	3.3144	9.70337
ppa003669m	15.9464	7.94087	50.3092	18.303	11.8435	33.2289
ppa003677m	15.7384	10.9291	24.8941	14.0726	13.7792	22.4186
ppa003678m	28.4558	30.3321	65.3638	30.0851	37.377	47.502
ppa003684m	16.2206	9.5848	30.9135	16.9601	16.575	26.8884
ppa003686m	17.4742	15.2466	19.1512	19.2606	19.0117	15.3429
ppa003690m	9.34963	16.9661	13.0537	9.04836	15.3074	8.43184
ppa003691m	122.747	66.3687	114.189	107.697	94.0574	115.64
ppa003698m	25.0798	17.8483	133.774	31.9321	8.50043	115.811
ppa003699m	21.0106	14.6997	17.1441	19.5014	15.7279	22.4768
ppa003700m	2.18579	0.522387	7.6631	0.670979	1.18064	3.14352
ppa003706m	4.01257	1.88539	1.38105	2.08224	1.52986	1.16844
ppa003709m	49.6088	46.3872	19.1212	46.6581	50.2169	38.0012
ppa003711m	96.7636	78.38	114.411	91.9518	93.3831	109.434
ppa003713m	37.985	86.4503	86.3985	45.2768	113.329	60.3289
ppa003715m	69.8801	1.00844	0.033469	32.482	0.425447	0.0490383
ppa003716m	24.5307	9.08019	21.3875	19.0604	10.604	15.4035
ppa003717m	9.73204	6.13224	17.4044	14.5328	6.06526	22.7138
ppa003722m	6.75832	3.80495	56.8775	4.14295	2.79489	42.1539
ppa003724m	5.96504	5.07747	9.83422	7.92993	6.95468	9.91672
ppa003732m	15.1798	7.58153	4.50613	22.7643	14.7887	11.2227
ppa003733m	33.7613	0.438697	0.0138337	17.4615	0.134301	0.01825
ppa003735m	25.9439	23.0807	5.4245	23.3885	25.8329	4.75519
ppa003739m	30.9086	34.978	59.018	35.2931	42.6805	49.5368
ppa003747m	26.0121	25.794	4.53681	24.8419	57.6911	6.95966
ppa003760m	19.8262	5.39236	30.5665	13.8003	6.80748	35.2402
ppa003769m	34.7105	27.5553	14.2902	32.6226	50.4317	15.609
ppa003791m	23.3124	6.71071	16.0265	6.83466	34.7671	11.7699
ppa003792m	75.9	79.6635	100.456	70.0204	86.2786	118.731
ppa003794m	8.42153	7.46859	7.35419	11.2283	14.0147	9.13223
ppa003796m	3.99643	5.90771	32.3509	8.05234	7.81188	53.5111
ppa003798m	30.5288	2.5945	143.297	14.0615	3.83122	125.47
ppa003804m	2.89015	4.13079	1.78362	2.91621	2.89064	5.33121
ppa003807m	103.509	4.92658	19.4958	51.6519	11.0175	23.8128
ppa003812m	16.1505	18.2743	12.4908	11.7742	3.70096	7.31328
ppa003817m	16.5312	11.8006	14.9879	14.81	9.85465	14.073
ppa003819m	17.2808	8.51558	23.1329	49.5534	16.1868	36.2037
ppa003823m	113.414	108.255	145.099	119.721	162.73	154.76
ppa003824m	16.6759	2.81208	0.161034	7.72692	5.09437	0.0959963
ppa003830m	25.4071	15.6584	91.1811	35.4349	33.3226	154.33
ppa003836m	130.8	143.604	94.7726	148.92	160.762	100.156
ppa003841m	9.86646	8.68749	6.84294	7.38801	6.03821	16.4286
ppa003849m	15.2947	33.8179	20.5575	23.1746	52.9978	36.9406
ppa003850m	41.5247	32.7093	53.9738	42.9614	37.4467	44.2412
ppa003852m	5.75962	4.94685	14.2523	6.17689	2.13409	20.4068
ppa003857m	19.1098	19.7536	8.02777	19.4361	28.0811	10.6956
ppa003858m	96.7955	67.5063	146.324	83.3541	59.4301	145.785
ppa003864m	8.61798	6.06225	22.1081	10.729	9.85012	15.1761
ppa003869m	15.0145	4.02304	2.75523	11.3803	10.0957	3.76976
ppa003870m	23.4376	19.6566	37.4824	22.4671	16.1434	32.7512
ppa003871m	19.2817	1.62698	9.10726	8.68922	3.44554	7.3562
ppa003872m	27.1486	38.0351	21.6366	28.7399	29.9774	24.8105
ppa003877m	44.8234	31.8011	23.0018	40.0181	24.9332	25.6873
ppa003883m	69.4556	4.02613	0.25128	45.9271	6.96168	0.364195
ppa003893m	25.7373	5.56566	4.10782	16.1996	5.48086	8.8871
ppa003894m	15.4317	22.5827	10.4104	16.9294	13.6789	6.67031
ppa003899m	250.131	150.514	113.776	389.596	191.116	114.653
ppa003910m	54.3541	28.596	25.8202	26.4404	20.8278	57.7313
ppa003914m	11.542	14.6558	9.9619	11.4922	11.7109	7.97731
ppa003915m	76.7051	62.1961	24.187	65.7493	55.1792	33.0179
ppa003918m	0.798228	1.84895	5.52982	1.77597	0.943238	3.93353
ppa003919m	46.7761	41.4936	46.8254	48.2036	49.7287	44.3766
ppa003926m	13.8667	10.8657	9.06153	17.9073	12.9998	9.91322
ppa003927m	18.581	20.2417	45.384	25.17	28.09	38.7055
ppa003929m	0.723445	0.132938	4.46003	2.4624	2.8811	7.68045
ppa003935m	115.519	84.6927	98.316	92.2433	80.8696	126.453
ppa003941m	59.4529	76.1485	39.8705	65.0496	94.2179	35.2886
ppa003942m	29.9064	26.1476	35.5903	30.5609	23.5379	33.198
ppa003954m	28.1876	14.3004	23.5146	19.5813	19.032	18.4611
ppa003955m	80.9002	55.6825	172.938	76.2528	66.88	172.223
ppa003967m	14.2453	8.37175	5.73544	12.9248	10.886	6.8533
ppa003971m	30.4738	7.64138	0.016352	23.1643	26.9574	0.0891047
ppa003972m	48.6541	97.1324	14.739	54.2182	83.9752	5.91685
ppa003975m	32.4806	23.8023	25.1676	20.0197	17.0515	18.5337
ppa003977m	29.2344	9.79622	4.48997	16.2474	10.7781	4.01935
ppa003988m	45.7053	33.6783	36.8259	38.372	28.1339	34.9433
ppa003991m	50.663	73.4966	42.4825	43.1854	66.6517	40.0806
ppa003995m	38.9347	5.39576	91.4359	18.3037	9.55112	78.9094
ppa004000m	35.5191	3.72811	140.551	21.1384	6.38658	730.746
ppa004002m	26.1418	66.9908	0.178047	41.2882	118.554	0.470449
ppa004004m	26.4649	2.93863	0.849986	21.0328	4.08853	1.72563
ppa004009m	16.2672	10.1112	18.1874	2.47688	3.22823	33.5097
ppa004011m	176.702	36.0989	4.67885	100.449	85.3933	2.99479
ppa004022m	140.934	168.416	118.345	159.281	211.227	89.8898
ppa004025m	79.7979	82.7126	77.9005	87.58	104.632	59.9125
ppa004026m	33.8826	29.9165	21.4841	30.8306	40.9757	21.6878
ppa004030m	6.44339	7.63108	1.49274	12.5087	36.9143	1.7224
ppa004032m	107.63	86.5365	98.8534	86.86	76.2271	92.8313
ppa004033m	4.90659	1.82425	0.149588	2.96673	6.65825	0.597615
ppa004034m	16.6052	3.30232	0.148397	9.98424	6.32902	0.00855333
ppa004035m	9.59955	6.39385	2.60475	6.10188	6.20474	1.65979
ppa004037m	9.64938	11.7992	0.529061	7.56234	12.4782	0.244648
ppa004041m	18.1791	26.0253	41.9009	21.5185	33.2237	42.8444
ppa004046m	37.6961	37.0167	14.7897	36.7836	38.5455	11.3566
ppa004048m	0	2.16918	0	2.021	2.14383	1.41256
ppa004053m	35.6639	21.1807	51.8972	30.7797	30.5174	45.8794
ppa004060m	33.615	35.972	39.7764	37.7815	43.1293	35.9175
ppa004063m	18.5999	14.7822	12.9768	16.007	11.0518	14.1363
ppa004068m	127.773	248.131	269.01	114.086	371.885	242.618
ppa004069m	64.0313	22.6488	108.106	43.2471	38.4085	112.232
ppa004078m	10.4198	6.65555	0.410085	7.00139	3.88693	0.679346
ppa004082m	5.32875	7.42144	1.17985	10.3598	0.797441	0.826808
ppa004086m	32.5682	11.3603	14.6382	22.6772	13.3094	7.29872
ppa004090m	15.7664	19.0181	14.3672	9.7343	27.9836	15.1136
ppa004093m	39.3726	26.1253	46.1882	47.5963	36.5155	58.1806
ppa004097m	23.9052	4.23122	12.4003	15.0824	7.51279	9.20586
ppa004098m	1.02292	0.557826	1.97644	0.720616	2.6691	1.40052
ppa004099m	11.4306	14.8151	26.827	8.49636	12.1006	36.4277
ppa004109m	30.9017	38.5263	1.06096	40.4672	24.1421	1.47403
ppa004116m	56.5097	28.1926	519.118	43.1995	29.1783	570.516
ppa004117m	16.8981	9.5735	22.5281	27.932	24.3185	28.7086
ppa004124m	10.2463	7.58201	3.40527	12.4296	10.6105	3.07279
ppa004127m	696.517	3.00866	5.67974	515.031	2.77769	13.3856
ppa004132m	14.7989	4.15746	4.66808	16.755	11.2241	6.53783
ppa004135m	30.1998	24.1917	149.024	34.6432	29.0642	160.206
ppa004143m	90.0527	108.488	81.424	102.392	129.955	70.7607
ppa004144m	14.1932	9.68439	27.9582	13.3538	11.0374	36.8527
ppa004151m	42.7512	53.1038	48.1818	48.0807	72.5384	51.7385
ppa004152m	61.9594	201.817	0.163288	42.3594	185.836	0.303081
ppa004157m	9.96139	0.851337	0.418096	6.00308	0.888464	0.976905
ppa004158m	29.9046	16.4832	9.38792	22.0816	15.1976	21.574
ppa004161m	0	0	0	0.822494	0.458974	1.57841
ppa004172m	11.4162	14.1311	6.94711	9.0979	5.75986	4.82123
ppa004177m	9.01083	8.66659	2.63154	10.3016	4.92556	1.92692
ppa004183m	17.4326	16.1396	27.4206	18.2057	18.8239	25.0876
ppa004186m	80.2629	86.6369	55.847	73.2799	120.461	46.3826
ppa004189m	10.8961	1.34411	2.41025	7.5722	1.04424	2.37676
ppa004196m	54.1019	42.7995	126.55	53.5593	66.2951	87.5705
ppa004200m	9.08148	16.525	10.5054	9.36727	17.7749	8.50574
ppa004206m	25.4822	6.6937	4.10029	14.5716	5.81548	2.63682
ppa004215m	78.8054	13.0507	177.656	59.8509	17.7464	271.527
ppa004218m	3.42665	0.180159	0.179263	1.56834	0.51948	0.720391
ppa004220m	166.559	101.893	377.375	200.413	174.566	516.094
ppa004221m	2.14657	0.350898	2.35787	1.58007	0.126006	1.99052
ppa004225m	35.7172	52.8417	33.4116	48.7747	75.0631	46.5837
ppa004228m	63.6414	56.4477	89.875	72.471	80.0965	88.8811
ppa004234m	14.7726	20.0265	19.7381	16.915	17.5417	15.0618
ppa004240m	39.4358	38.9267	17.4801	38.7792	54.0621	16.2597
ppa004242m	26.9823	88.8187	9.47007	35.769	72.7669	5.40503
ppa004243m	102.976	21.2533	1.50819	51.6966	56.0427	0.910814
ppa004245m	7.87783	0.274857	0.209306	10.5074	0.0706553	0.0144153
ppa004250m	36.718	26.0644	9.5789	13.5941	10.0324	38.5884
ppa004257m	5.06432	8.51943	2.77591	4.76629	4.76995	0.601669
ppa004259m	14.736	5.13353	6.25909	10.814	7.14531	7.0127
ppa004262m	12.9305	53.836	21.7511	16.9717	45.6844	29.6816
ppa004263m	40.8158	20.2489	285.905	37.2036	25.0031	171.225
ppa004264m	5.79688	8.59982	7.30776	10.2079	10.7034	6.41838
ppa004265m	18.769	2.46649	28.554	9.5985	4.89301	51.9747
ppa004268m	6.42157	5.13678	32.5669	9.79525	8.2577	11.9391
ppa004272m	11.8301	11.8877	2.2723	9.4421	8.38738	2.70975
ppa004278m	35.4217	43.2027	61.8124	39.9064	48.7035	52.6004
ppa004279m	3.13176	3.91161	7.04046	4.05271	3.62478	5.02539
ppa004282m	15.616	3.21184	4.98597	10.2671	2.63611	6.31126
ppa004285m	29.0754	31.631	70.5826	23.5646	18.5274	78.0297
ppa004291m	50.3199	8.21434	0.0898367	29.0242	23.6783	0.103481
ppa004295m	22.2639	22.4152	24.9622	23.7836	29.32	23.7559
ppa004296m	25.9316	28.2138	48.9997	30.9931	43.3825	41.3853
ppa004300m	101.199	44.1644	244.389	73.1621	32.7426	297.638
ppa004316m	26.0293	36.3776	30.452	26.7519	41.5938	23.2751
ppa004317m	7.80457	5.24143	12.868	5.40545	6.16888	13.4791
ppa004321m	22.2666	35.1627	29.7867	29.3071	30.168	20.7009
ppa004322m	12.1475	10.9401	28.8996	10.71	10.6749	30.2355
ppa004323m	41.8572	30.5089	56.584	37.5721	39.5238	42.9841
ppa004328m	7.627	1.13388	7.50319	13.7714	2.22545	13.8623
ppa004334m	9.43772	11.6312	2.97244	6.4192	7.74255	1.2843
ppa004336m	81.1989	139.487	3.00439	95.3498	147.082	3.20876
ppa004339m	63.6369	15.9993	20.9791	40.1794	7.72451	26.278
ppa004341m	1.45925	3.03372	31.5111	0.288851	0.207725	4.2433
ppa004344m	8.4284	1.84328	12.7747	5.41197	3.44515	11.1687
ppa004349m	203.495	192.838	234.721	200.234	300.796	255.777
ppa004350m	37.7261	37.9219	49.1108	37.9665	41.4666	37.3289
ppa004357m	83.6308	1.15713	0.232461	59.5241	1.75869	0.317402
ppa004363m	38.4629	28.3533	107.264	40.4373	36.1898	93.8028
ppa004366m	42.101	7.07338	61.258	25.0774	6.79787	83.0558
ppa004369m	28.8466	24.0618	58.1911	31.2205	50.092	52.1738
ppa004372m	3.01948	1.9145	0.513429	7.38765	3.24316	1.10033
ppa004373m	72.835	16.4778	0.410812	45.9676	31.0046	0.217115
ppa004375m	214.028	102.54	424.538	177.354	141.274	489.83
ppa004380m	1.44197	15.9545	3.83592	2.55716	15.4791	6.83554
ppa004381m	122.659	198.021	171.956	105.855	228.195	190.705
ppa004383m	14.3792	20.4859	19.3593	16.1491	27.6565	20.04
ppa004387m	27.5506	10.4845	0	24.6387	15.7256	0.21759
ppa004392m	14.0825	9.41179	19.8301	13.3509	14.8927	22.475
ppa004400m	10.0389	9.09952	27.1634	7.96974	11.2808	26.7538
ppa004410m	56.6007	0.304079	0.0849137	40.1323	0.479188	0.062712
ppa004411m	35.3791	19.0081	15.8111	29.6214	35.2593	17.7451
ppa004425m	41.2244	35.0145	44.3563	46.5529	49.8854	34.806
ppa004426m	6.97321	10.1092	1.56336	5.1743	4.45407	0.61252
ppa004427m	114.886	127.942	111.847	127.844	175.738	112.769
ppa004430m	57.8135	18.3793	0.081779	47.609	39.3451	0.038826
ppa004433m	295.617	302.442	184.241	177.154	196.536	150.143
ppa004448m	71.0193	67.1462	153.783	73.5698	81.9961	112.081
ppa004450m	16.227	0.970968	1.78447	6.81837	0.196136	0.157645
ppa004451m	19.7556	12.3558	16.9712	16.2135	27.5323	18.0201
ppa004454m	20.1231	13.3712	1.09995	22.226	11.0709	1.2995
ppa004456m	61.3608	16.3977	37.1005	47.3779	30.8665	49.435
ppa004457m	77.659	63.8393	90.0779	73.1009	58.2351	87.179
ppa004461m	70.3855	38.7902	130.701	68.1056	55.3887	104.307
ppa004484m	12.2975	16.0044	4.20671	9.98735	18.4712	12.5388
ppa004492m	13.3114	5.93635	8.25342	8.19158	6.00761	13.3919
ppa004498m	47.3967	5.06931	1.89122	28.5639	17.0348	0.524948
ppa004499m	27.6772	1.94192	0.119448	11.234	3.41125	0.00892433
ppa004505m	91.8491	37.0958	194.028	79.0473	24.8169	219.313
ppa004507m	23.2078	5.98469	18.8212	15.8461	8.11524	25.5202
ppa004508m	53.7366	34.8302	59.941	84.8683	41.8267	59.0635
ppa004513m	35.3013	25.6133	53.522	38.5172	34.5766	56.8357
ppa004520m	6.29557	9.44705	1.52875	4.61066	5.48654	1.43934
ppa004524m	109.787	80.492	11.3851	20.4565	10.2444	41.2135
ppa004527m	12.2893	14.4084	4.74227	24.5611	18.2572	5.14553
ppa004529m	47.2585	9.90944	59.1589	42.7277	14.337	97.0923
ppa004530m	10.3585	1.79707	2.78148	5.45705	3.32025	3.63611
ppa004531m	6.02385	1.7255	27.3435	3.57102	3.05608	25.2855
ppa004538m	156.366	16.6166	72.6958	93.6644	21.2845	65.0498
ppa004541m	34.6796	23.7133	41.7045	33.3485	38.7447	36.0301
ppa004542m	73.6456	48.6402	29.9016	67.0848	47.3999	33.1183
ppa004544m	144.054	143.157	19.7309	78.5283	126.967	8.78325
ppa004549m	30.0357	24.466	53.1984	23.8893	27.5817	61.4869
ppa004550m	12.3779	35.2479	4.63358	13.9273	20.6894	5.91997
ppa004555m	130.039	4.69382	0.353214	124.264	8.56724	0.266641
ppa004557m	10.3773	12.2678	14.345	13.2087	10.9324	11.8467
ppa004571m	66.74	21.4664	2.14439	38.3618	45.2458	0.620836
ppa004572m	21.108	45.806	41.1313	31.7167	52.455	34.7584
ppa004580m	28.8819	30.0574	19.9347	37.407	33.6081	25.7847
ppa004587m	38.4609	33.054	48.9696	50.9073	44.4568	45.8966
ppa004592m	28.4547	22.8901	9.89035	7.67239	10.6253	7.81876
ppa004595m	22.3782	19.6734	30.4872	20.77	26.4172	32.6369
ppa004597m	24.5525	25.6744	79.6844	34.746	46.4342	87.4384
ppa004598m	14.8199	15.6344	7.93853	16.8031	21.1517	6.9531
ppa004602m	27.3534	13.4718	14.678	19.8826	20.689	15.0225
ppa004603m	16.4457	12.0142	18.3997	22.4445	7.1164	24.3046
ppa004604m	55.4404	50.3754	42.744	59.0503	59.7472	42.7571
ppa004606m	1.44982	8.96392	8.50162	2.07437	3.11182	3.17772
ppa004610m	43.2848	37.1037	46.0719	67.0779	153.719	76.0556
ppa004616m	13.1445	7.02289	19.2095	10.4552	7.04031	23.3403
ppa004623m	27.9995	25.0325	14.3814	22.6808	25.5923	17.0646
ppa004629m	71.7445	51.2404	47.8105	63.6753	67.4967	48.4816
ppa004633m	71.6816	60.8126	64.166	67.0459	53.1273	55.6532
ppa004636m	7.66678	10.9702	199.441	4.23575	12.3814	66.6732
ppa004637m	81.0574	51.2396	137.806	71.6187	59.1177	105.072
ppa004639m	101.985	1.04341	47.0657	88.0854	0.915662	17.874
ppa004644m	47.665	30.5207	9.82019	59.9161	49.6006	7.47905
ppa004649m	29.7859	4.81218	0	34.2357	11.2616	0
ppa004652m	5.20023	7.72977	2.89431	5.69801	5.9124	3.13184
ppa004659m	12.3077	13.7919	13.6687	13.3037	18.0812	10.0822
ppa004664m	4.6969	4.22899	3.69115	8.52398	6.08396	7.70366
ppa004665m	26.3794	20.4338	35.6731	20.6283	18.6718	22.6695
ppa004673m	95.3266	35.4152	76.3023	80.2081	47.7444	53.8183
ppa004676m	26.4287	14.2034	35.4241	26.6516	23.012	25.5928
ppa004684m	2.74665	0.468941	0.128433	8.48481	0.688067	0.353978
ppa004691m	15.1979	4.03063	19.9101	4.67058	1.25606	21.3794
ppa004693m	51.0432	23.4595	32.0881	36.9044	30.6367	41.009
ppa004698m	36.1627	9.21608	10.484	26.3362	19.6775	10.2686
ppa004703m	54.7662	29.5006	67.2702	68.8448	56.1613	62.3276
ppa004706m	16.4579	36.2094	5.96614	8.78306	14.9591	4.53672
ppa004707m	29.8818	14.5185	30.0828	25.9463	25.4087	27.658
ppa004708m	10.1276	8.20539	25.8567	16.1326	13.1083	46.2119
ppa004709m	7.40205	0.0316723	0.0101033	4.2408	0.04095	0.0100297
ppa004710m	28.6223	0.952406	0.0768397	13.1087	1.15024	0.243864
ppa004713m	254.021	94.0361	514.669	202.725	129.466	662.807
ppa004718m	9.34103	0.931875	11.29	6.19725	0.631505	11.65
ppa004729m	51.7345	50.912	46.2989	55.2994	44.1393	37.619
ppa004737m	0.692922	0.824977	0.388291	2.18527	1.58259	0.296796
ppa004740m	54.563	37.1695	10.3796	65.5799	65.3935	10.7612
ppa004750m	13.6082	14.3014	15.2909	16.3448	13.9876	11.6972
ppa004754m	4.0471	4.96076	3.44942	3.26329	3.37888	2.17672
ppa004758m	41.7959	29.4022	25.3527	36.7409	31.889	21.9822
ppa004761m	5.1671	9.75354	7.93906	8.95214	9.32949	8.13735
ppa004762m	128.216	4.61873	40.8341	89.3258	5.32254	117.084
ppa004763m	158.048	144.642	1474.8	189.934	274.605	1348.44
ppa004764m	22.5255	15.2114	25.8722	19.9984	24.0822	24.6254
ppa004773m	54.5957	49.725	42.511	67.0407	69.427	49.1922
ppa004776m	86.3568	28.5253	67.6624	43.2521	30.1944	50.2871
ppa004779m	18.2878	1.2102	15.0042	1.89052	10.1963	27.1566
ppa004781m	8.08837	3.42596	7.3725	6.10845	6.77758	7.26602
ppa004783m	15.4292	16.2828	22.2315	20.244	15.0912	18.3467
ppa004784m	57.7538	65.2964	161.233	48.6981	66.0322	127.291
ppa004787m	1.60716	1.71676	0.430675	1.18176	0.976942	0.304731
ppa004793m	28.6859	22.234	20.8077	26.0181	34.7231	24.0084
ppa004802m	63.8111	24.2885	73.4041	80.7845	48.2336	92.3206
ppa004813m	25.7283	43.1386	0.731415	28.3607	35.1992	0.606764
ppa004815m	111.636	39.9678	28.7152	52.637	31.5253	38.9271
ppa004817m	58.9422	8.22366	0.369075	31.4156	25.8881	0.0122467
ppa004818m	49.4345	11.5441	9.63412	28.5149	11.0235	6.96193
ppa004822m	47.3284	113.876	55.4963	42.3805	99.6546	51.6841
ppa004823m	83.6432	41.8591	0.087288	0.0964543	47.1382	0.0917417
ppa004833m	87.3027	38.7465	142.546	164.593	60.9548	213.863
ppa004839m	68.0801	75.4912	76.5478	78.506	88.5445	83.4542
ppa004844m	2.76088	0.541904	6.56143	1.39308	0.445039	10.3897
ppa004850m	10.6439	6.50611	4.28297	13.9665	9.87575	3.36898
ppa004851m	112.054	97.8026	184.041	98.1197	106.255	179.524
ppa004852m	26.1742	1.84428	0.822954	21.1791	2.54091	2.08963
ppa004870m	29.0231	22.1908	46.8193	26.1454	12.6599	37.3812
ppa004871m	6.41423	0.122068	0.0352097	2.79419	0.158386	0.0486643
ppa004872m	0.855975	1.60987	4.14814	1.76475	3.80771	6.37847
ppa004876m	10.6582	14.5916	12.2709	12.5796	12.3898	8.72313
ppa004881m	6.3827	3.52712	4.94895	6.65583	5.09683	2.99388
ppa004883m	73.2023	44.1292	58.1967	97.5682	76.1323	75.4176
ppa004887m	0.250376	2.71597	0.340044	3.35805	7.47211	10.9477
ppa004902m	15.5041	12.4958	28.4183	13.746	16.225	22.3011
ppa004904m	114.798	67.5043	104.145	99.081	92.5099	103.322
ppa004905m	25.8077	21.2282	22.897	29.0503	28.7776	21.1359
ppa004909m	176.96	27.3663	4.71449	122.016	18.2676	15.8809
ppa004911m	13.304	22.4343	7.52836	9.21402	13.2566	3.52218
ppa004917m	17.7484	6.79282	31.8105	14.7721	8.54727	25.3825
ppa004934m	316.064	286.495	426.679	300.649	377.452	488.875
ppa004936m	21.6491	6.23329	3.55299	26.9755	12.3592	3.13268
ppa004945m	3.30164	0.556822	0.062876	1.07485	0.383507	0.239132
ppa004950m	16.8304	14.8218	22.5097	14.1764	15.9992	19.1609
ppa004954m	7.18658	6.38096	8.09157	8.65725	6.96642	6.78599
ppa004955m	28.1481	18.9876	22.1043	23.5367	22.3207	21.2831
ppa004961m	14.996	18.9174	17.775	14.2189	25.8082	11.8997
ppa004962m	12.6657	4.35308	2.27005	7.47772	5.73684	1.26772
ppa004966m	302.341	435.43	212.545	123.113	171.351	72.0896
ppa004968m	295.289	223.241	111.295	243.89	332.366	160.031
ppa004970m	12.2538	0.13844	0.0865147	6.40213	0.111401	0
ppa004973m	62.8398	52.8623	82.0036	68.3825	65.0396	77.076
ppa004976m	32.46	7.00962	6.16583	21.1668	7.53222	7.32426
ppa004978m	87.9649	33.5661	16.6382	33.9459	14.4859	32.714
ppa004980m	46.896	47.3054	3.41423	35.7544	79.6246	4.08279
ppa004981m	73.0462	62.0737	153.465	63.1211	83.2356	250.485
ppa004988m	7.63615	2.42405	94.2638	5.08053	2.14227	106.8
ppa004990m	13.2294	7.13611	0	8.45192	9.11482	0
ppa004992m	26.946	12.4457	39.0348	22.4312	14.2029	19.815
ppa004996m	26.8844	26.7707	13.4954	23.1628	30.3975	18.6382
ppa004997m	1.68529	89.1179	0.015214	41.0742	4.09827	0
ppa005003m	10.6984	22.412	12.9182	17.1961	18.6425	17.826
ppa005005m	5.90006	7.02634	8.17869	10.6853	6.03161	8.91404
ppa005010m	15.1723	12.8647	14.5232	13.2389	12.24	14.6109
ppa005013m	49.8666	77.7821	4.24057	50.2027	52.7435	4.84544
ppa005028m	48.1869	33.5905	18.6789	47.0063	41.984	10.7877
ppa005031m	49.1428	62.936	81.5356	60.5364	77.1433	74.0049
ppa005034m	24.7235	11.2929	20.1563	18.2249	11.1039	9.68144
ppa005035m	2.8683	1.13137	0.96281	2.83645	1.13367	3.12905
ppa005039m	7.38857	4.33019	11.564	10.0186	1.85823	8.03631
ppa005040m	17.4616	33.4861	23.3223	16.3767	30.3057	48.384
ppa005048m	17.9454	24.1387	15.7331	18.7567	14.9429	25.8798
ppa005050m	1.4286	3.57042	10.1793	6.59299	10.5014	8.52278
ppa005057m	23.1714	7.33153	38.9622	14.9636	10.0074	6.30593
ppa005058m	5.22071	68.561	84.9903	9.82676	89.5017	54.6101
ppa005059m	5.05977	5.27434	3.04219	0.595686	0.313897	6.28823
ppa005060m	95.7045	11.9633	15.7029	54.6999	6.11752	11.8938
ppa005065m	75.3617	71.7733	131.339	86.8105	118.333	158.082
ppa005067m	36.3358	15.3971	26.1098	16.7865	10.8136	32.5501
ppa005071m	55.5644	89.6852	33.2304	48.5083	66.9644	32.5411
ppa005076m	69.5847	74.5388	71.0053	76.0082	80.5562	71.9566
ppa005087m	45.3389	67.2827	45.6811	50.1557	65.9283	39.8934
ppa005089m	17.4967	11.1834	13.722	12.6038	10.8198	11.6678
ppa005092m	209.939	16.5288	135.397	136.413	19.1465	171.128
ppa005104m	51.6612	61.7354	5.1316	43.0716	40.455	3.90971
ppa005107m	62.0474	5.24967	1.36337	38.8975	6.32704	0.712545
ppa005112m	8.51821	3.64576	21.8339	3.52275	1.95335	17.4448
ppa005114m	3.76748	6.32899	2.35376	3.65105	2.66656	1.16695
ppa005117m	2.58836	6.29488	6.55148	2.54552	3.06617	6.0344
ppa005119m	16.1058	12.9327	22.569	16.584	10.4292	12.9937
ppa005120m	48.8364	28.9982	102.693	40.8361	35.8387	109.063
ppa005125m	59.8446	106.848	1.87797	68.113	79.0987	2.14073
ppa005131m	109.01	86.0539	77.0184	143.416	115.924	96.0994
ppa005139m	46.4236	36.4333	104.437	38.5779	55.9648	76.5801
ppa005145m	21.7111	9.12789	7.87415	11.108	10.3153	5.94203
ppa005146m	35.7631	49.9655	89.7257	35.8626	51.3405	77.6627
ppa005147m	15.5105	19.9313	17.3452	19.1117	20.8962	19.3092
ppa005148m	41.5812	27.5512	55.6638	104.304	178.166	21.2216
ppa005151m	33.0574	41.8361	20.4913	31.5075	37.2144	16.0669
ppa005152m	10.7899	16.304	0.294273	12.1299	12.2852	4.20247
ppa005158m	22.8414	8.42811	1.29698	13.3467	7.39742	1.3105
ppa005162m	45.3371	2.61284	8.75023	18.5546	0.207035	1.87224
ppa005177m	31.3098	44.3761	45.7796	34.6094	44.8465	34.4403
ppa005182m	11.4684	7.92754	7.86051	10.5804	11.5123	7.11616
ppa005183m	32.4355	39.5025	32.1897	38.2669	51.0653	28.9655
ppa005192m	24.445	10.4861	19.7929	21.2105	13.5983	23.8296
ppa005193m	0	0	0	0.256673	0	0.99581
ppa005199m	340.215	72.3445	227.082	270.793	95.6147	265.492
ppa005210m	33.502	35.4077	3.9589	40.8657	41.8069	0.842779
ppa005211m	5.37645	2.98979	2.54586	17.0995	12.0136	6.68642
ppa005212m	29.0138	11.2256	20.9304	23.3683	12.3969	21.7794
ppa005213m	11.1722	19.9307	9.72407	12.1255	22.6643	7.02668
ppa005219m	28.2655	5.72359	41.5	24.8809	9.93382	38.2203
ppa005220m	183.755	198.972	245.115	200.422	248.598	223.047
ppa005221m	156.204	4.11509	3.56787	87.4692	3.27652	3.75036
ppa005226m	60.2394	50.7268	2.06425	93.3383	71.4741	9.95771
ppa005227m	42.1356	39.1079	43.1472	43.5247	38.4304	37.1972
ppa005232m	69.372	32.2444	17.4225	75.0842	49.0647	11.902
ppa005237m	6.87968	16.4738	11.182	4.41739	10.1821	8.08849
ppa005239m	102.942	45.8852	144.932	66.566	47.717	262.653
ppa005243m	9.54905	4.69827	4.97969	14.4536	7.7132	6.21873
ppa005245m	47.9431	52.2805	37.6163	54.7177	44.9484	37.3035
ppa005248m	78.0653	16.6008	0.0744643	41.8359	32.3389	0.130669
ppa005252m	96.9204	109.059	227.714	70.5819	57.6047	159.525
ppa005257m	62.3287	67.8767	55.6895	61.5052	76.3117	40.1616
ppa005260m	19.5696	6.14061	0	7.53251	14.8598	0
ppa005264m	6.69953	0	1.21064	4.69279	0	0.382761
ppa005266m	63.6005	52.0602	112.738	55.9681	71.4215	105.201
ppa005269m	17.2966	4.74288	15.3377	23.6318	11.6225	10.5701
ppa005280m	4.07443	7.16698	4.2878	8.54392	15.5109	10.8199
ppa005282m	19.9684	17.9145	21.4485	15.4274	22.5843	38.053
ppa005286m	5.64192	0.397623	15.6655	3.95643	0.591411	42.0021
ppa005287m	42.3539	30.6568	34.9168	0.732693	21.6047	17.1879
ppa005292m	0.268149	0.643272	0.178666	2.37017	2.03423	1.24724
ppa005293m	35.7225	23.7891	36.8197	24.1068	16.8346	42.7819
ppa005294m	158.309	113.609	398.097	135.626	187.744	312.982
ppa005297m	38.4364	9.47899	1.81825	27.7553	19.5693	2.58078
ppa005320m	58.5179	42.0438	115.168	53.1791	34.3648	105.421
ppa005323m	62.6396	6.10755	4.9112	41.1366	4.7102	5.93445
ppa005324m	107.17	68.0095	27.3469	96.6325	89.3302	33.1385
ppa005325m	24.229	10.5189	11.8151	17.4826	11.1013	14.0789
ppa005328m	23.8298	13.6623	2.03052	18.7589	10.4528	2.45564
ppa005338m	2.15484	6.24061	4.23694	0.900585	1.97992	2.97981
ppa005344m	126.019	57.8589	27.6606	90.433	65.7996	45.4197
ppa005347m	13.1369	12.8502	10.0031	8.79657	13.6411	7.20773
ppa005360m	2.6313	3.11303	0.405092	3.46278	1.50899	0.386261
ppa005365m	15.046	0.182066	0	7.01201	0.150816	0
ppa005374m	1.65339	2.92052	8.8177	5.71562	4.63426	6.93088
ppa005375m	151.625	218.709	238.483	188.704	246.157	265.104
ppa005378m	29.419	26.6696	28.506	28.4973	36.472	27.1937
ppa005381m	16.447	9.14211	12.0034	12.7565	11.5571	12.6756
ppa005383m	24.2015	40.8624	22.6437	21.7477	35.9242	16.3481
ppa005385m	15.2761	13.2521	10.4398	18.0067	13.7839	11.3361
ppa005388m	36.2741	7.18392	2.07446	24.5503	14.8204	0
ppa005389m	13.5722	20.2797	17.1045	17.2415	26.2838	21.5595
ppa005391m	9.48044	9.09559	0.0240483	11.8615	8.99113	0
ppa005398m	43.2309	41.7411	27.0416	34.3067	33.2909	18.9781
ppa005399m	51.938	22.0438	5.98113	70.4461	44.0078	8.61111
ppa005420m	117.003	1.23765	328.087	104.831	2.04317	811.192
ppa005421m	147.819	72.9684	226.597	120.416	97.3939	213.028
ppa005432m	79.3835	62.5321	77.4964	68.0794	65.8925	85.3802
ppa005434m	97.7149	51.6215	483.274	96.6789	28.9062	873.96
ppa005440m	74.0186	91.9019	81.0633	82.6245	100.23	80.8778
ppa005444m	10.825	7.97296	9.45534	10.8998	10.8705	8.04764
ppa005448m	26.6495	16.8781	16.5161	19.9951	22.9418	19.2738
ppa005459m	18.6841	23.5668	40.267	45.1712	88.9896	69.4323
ppa005461m	7.59309	6.86914	7.56655	10.4748	11.1621	8.89306
ppa005463m	112.553	121.815	364.177	136.109	119.681	623.24
ppa005466m	33.7786	34.9144	31.3699	34.7055	32.7352	27.4368
ppa005467m	38.6452	16.6871	74.1803	26.2556	7.61387	66.491
ppa005475m	3.19541	0.677767	11.867	2.65045	0.684081	1.87645
ppa005477m	89.922	75.7708	127.299	80.7773	86.8218	107.374
ppa005479m	41.7908	29.9616	45.8378	34.1991	24.7312	50.1703
ppa005481m	3.19418	7.69858	2.2042	4.40197	3.24454	1.97077
ppa005491m	40.6849	51.4204	37.8852	45.0436	54.0769	28.9874
ppa005492m	56.2467	21.9077	98.8841	38.1977	18.0909	81.8383
ppa005494m	0.717946	0.105149	1.2253	8.71425	0.163941	0.641925
ppa005504m	21.0699	1.52196	4.30303	10.7539	0.828865	5.58999
ppa005521m	51.1969	56.4648	56.6019	58.9255	70.8392	53.8147
ppa005522m	22.0693	4.64683	70.3607	15.4024	3.66128	135.871
ppa005524m	124.172	81.9894	169.008	115.576	99.6422	233.246
ppa005534m	35.2265	19.9879	35.6421	32.4053	25.0556	34.5631
ppa005537m	56.5066	7.25633	9.00742	26.0262	15.0566	10.4063
ppa005542m	22.408	27.603	20.7043	24.4158	29.5274	16.1407
ppa005544m	44.6418	23.5527	35.4376	36.7077	27.7421	33.7958
ppa005554m	20.9737	36.5803	40.8237	22.7713	34.3742	36.4209
ppa005560m	12.3106	6.5944	10.5184	7.58069	6.33037	16.6447
ppa005561m	6.81751	5.11734	12.5091	4.2352	4.38342	15.8522
ppa005566m	7.79414	9.47132	1.48816	3.73522	3.79944	2.58898
ppa005569m	45.1792	47.4586	52.622	37.1521	37.4005	49.0521
ppa005575m	24.49	16.3357	48.4299	38.192	84.5461	57.6371
ppa005576m	10.6699	28.0648	8.0789	11.828	12.6389	8.10263
ppa005581m	31.7003	1.96825	0.546448	21.1528	4.89833	0.0724137
ppa005585m	8.91334	1.01498	0.396962	9.8261	6.07526	0.897131
ppa005598m	1.09149	9.96188	0.717264	2.27713	3.2791	1.05474
ppa005599m	11.4129	15.5337	6.94737	17.1954	10.6744	9.22662
ppa005602m	43.4443	0.628089	0.01096	21.335	0.2347	0.0417563
ppa005615m	10.1917	3.42374	9.35311	7.04498	4.89945	5.42197
ppa005617m	347.807	725.121	516.945	296.759	532.564	448.922
ppa005623m	12.1272	12.8623	0.34655	7.4607	7.75589	1.67509
ppa005624m	9.28954	2.90591	0.01371	4.98868	4.30601	0.0235817
ppa005627m	16.4496	7.5092	16.1613	11.2863	8.14718	13.6451
ppa005633m	474.109	563.584	900.138	457.77	447.885	622.462
ppa005636m	1.61869	2.37117	1.29122	1.62017	4.26613	0.755333
ppa005640m	8.99911	7.14153	0.0503947	6.35203	17.0662	0.0320553
ppa005641m	41.617	68.2946	38.003	54.1747	39.4	20.6552
ppa005642m	51.7898	42.1298	27.2349	39.1472	55.0622	30.5669
ppa005644m	74.7438	127.719	175.124	67.6212	107.157	167.43
ppa005645m	54.4124	29.4269	30.5368	51.5363	32.5814	23.8423
ppa005649m	36.2049	27.7397	71.0022	31.6857	33.4432	46.7958
ppa005651m	0.0671347	0.0902977	10.2914	0.210035	0.110402	13.5515
ppa005652m	7.72674	6.31993	8.52483	11.023	6.21735	10.8593
ppa005662m	21.2925	3.34551	45.5689	14.6312	4.40281	28.725
ppa005664m	19.9733	14.0891	13.8022	14.6377	7.55998	13.6711
ppa005669m	141.089	144.528	197	206.204	231.758	148.875
ppa005674m	7.81606	0.302367	0	3.41279	0.325421	0.0137317
ppa005677m	33.8041	31.3814	45.2434	29.6235	17.3029	52.3729
ppa005690m	22.8361	13.6761	25.1454	15.9205	14.5181	31.0059
ppa005693m	227.376	299.91	97.9101	201.876	262.114	42.671
ppa005694m	47.2175	54.9584	16.2557	34.6743	45.5996	10.8348
ppa005695m	24.1364	35.7022	4.64831	24.5725	49.4329	8.29367
ppa005698m	167.064	150.585	107.867	140.44	149.086	134.145
ppa005699m	64.4454	18.6207	35.9981	50.0463	35.5162	27.1542
ppa005711m	9.90471	33.5602	13.1325	6.53113	3.45342	28.0373
ppa005713m	14.4171	59.1583	45.5995	27.1605	90.1571	46.7946
ppa005719m	38.0994	28.2172	12.9544	24.0407	25.9674	8.85212
ppa005720m	91.7856	81.8972	89.0644	81.7732	88.8014	90.9394
ppa005721m	158.766	115.116	123.756	124.548	141.534	192.698
ppa005722m	8.17207	23.1093	15.8644	13.9958	31.3756	19.9573
ppa005725m	16.0059	7.36149	7.9016	10.0404	7.60485	6.75311
ppa005726m	10.5065	16.1631	21.7305	14.7874	12.7277	18.6545
ppa005729m	15.0319	15.0653	12.4357	17.1405	13.5124	11.4916
ppa005730m	6.8047	5.75206	8.60403	8.72635	8.19326	6.36444
ppa005736m	242.131	95.2761	157.172	216.054	73.2436	141.94
ppa005737m	28.2976	18.7192	13.0337	20.5312	20.5414	10.5175
ppa005738m	1.13215	1.71237	0.419617	1.62524	1.41591	0.995226
ppa005739m	104.876	113.79	57.6077	135.085	196.496	43.1023
ppa005744m	46.3079	0.762998	0	22.9402	0.226649	0
ppa005746m	19.7754	13.2766	24.4977	17.072	14.0357	23.5062
ppa005749m	69.4146	0.42145	0.098491	36.8233	1.00189	0.067224
ppa005750m	78.3095	66.0576	54.8115	93.8821	73.7212	38.8897
ppa005753m	12.2265	10.5187	17.1705	11.7634	9.87939	17.3705
ppa005756m	3.95303	3.73777	39.1167	1.88139	0.386108	18.7323
ppa005757m	63.0603	62.3556	81.6849	53.2265	44.3292	67.383
ppa005761m	82.821	45.795	289.65	54.182	61.2657	907.988
ppa005763m	3.36587	0.943173	3.39893	1.27259	0.756946	0.530804
ppa005764m	1.13385	7.85672	3.51899	9.43131	19.4704	5.97832
ppa005765m	19.2939	41.7135	71.0449	16.6797	57.292	72.6903
ppa005767m	2152.02	3797	5.59114	1741.73	3422.23	8.42189
ppa005771m	19.9092	8.47437	25.829	25.8021	19.4566	26.0092
ppa005774m	354.712	67.4041	1.19141	223.783	170.819	1.22897
ppa005776m	3.59617	9.64733	5.81104	5.80663	7.52623	6.19828
ppa005779m	370.879	440.385	438.683	435.877	649.42	339.926
ppa005781m	12.3727	6.74456	2.36915	9.52827	6.3444	5.86213
ppa005782m	19.1242	16.9866	14.0734	16.8975	18.3336	13.1322
ppa005785m	39.2453	25.303	55.8708	32.0365	27.5557	64.3949
ppa005787m	95.7223	21.5527	173.501	74.9324	20.0782	238.953
ppa005789m	6.03731	13.1123	6.39766	10.9027	2.93147	22.6972
ppa005791m	21.6127	19.6848	21.1921	23.7563	26.2978	20.9644
ppa005792m	53.1137	45.0697	180.985	70.9834	46.9627	193.626
ppa005802m	3.7672	4.80949	2.24266	2.26563	2.77654	5.02388
ppa005807m	6.27329	7.95571	3.35346	5.78549	6.49683	3.25747
ppa005813m	64.5152	69.9754	43.0543	57.4999	87.7575	44.4717
ppa005820m	31.7494	36.9281	67.9083	40.2884	50.7713	48.6526
ppa005821m	16.6024	20.8071	9.19064	15.0857	15.5829	8.64966
ppa005824m	14.7547	16.9814	39.8173	17.1958	5.65936	66.3164
ppa005826m	91.9215	86.9521	95.6714	95.7458	115.416	78.2379
ppa005829m	12.3232	35.5968	110.776	22.1698	42.7944	44.9832
ppa005833m	13.1728	5.45659	7.06695	10.0712	7.66749	6.3869
ppa005836m	10.3813	1.07134	0.250119	7.65432	2.03199	0.245836
ppa005839m	9.06639	2.28716	0.789593	5.36644	2.95811	0.983709
ppa005844m	17.283	24.0666	11.3424	17.0813	22.683	9.57904
ppa005847m	60.7726	38.7609	83.703	55.5532	44.1619	88.563
ppa005851m	106.391	36.9752	157.015	90.7737	45.2555	168.625
ppa005852m	59.8622	61.727	54.2158	70.9123	65.2421	51.1892
ppa005859m	8.47403	0.121375	0	1.9244	0.125205	0
ppa005860m	16.4601	19.3647	20.5016	22.7203	27.3049	25.8336
ppa005864m	9.77368	3.83583	16.2903	14.6764	8.14619	11.7632
ppa005874m	36.8663	28.0578	47.5908	35.2934	32.7079	37.858
ppa005879m	12.1673	9.06553	14.635	8.1086	5.15589	15.0825
ppa005886m	86.0136	0.276417	0.060465	43.631	0.100036	0.0542533
ppa005890m	30.5941	40.8863	50.7172	32.909	43.2344	43.3302
ppa005891m	17.3834	5.0968	65.6958	12.3451	6.06558	88.8247
ppa005896m	26.2837	30.2246	11.144	25.7851	17.6429	14.0626
ppa005898m	40.4862	25.2599	57.743	36.1807	33.0005	44.0964
ppa005899m	28.9895	38.6385	55.2139	28.0011	25.4089	40.8754
ppa005909m	3.9563	5.24191	42.562	7.2275	2.73835	24.7996
ppa005913m	69.526	59.871	106.369	86.6325	59.1823	82.129
ppa005916m	39.004	24.6984	82.73	35.2427	28.7835	75.7846
ppa005931m	24.9398	25.1044	27.1979	25.0117	24.5159	23.7984
ppa005942m	20.6206	22.0411	16.568	23.7145	30.7297	15.3337
ppa005948m	8.8352	12.1944	24.6625	10.2093	19.388	17.1984
ppa005951m	60.384	14.2395	6.34233	54.8037	21.2942	1.54008
ppa005956m	24.1686	0.37304	0.353292	13.1577	0.708455	0.255246
ppa005965m	17.0306	16.2924	5.0453	21.5565	18.9332	0.506986
ppa005972m	17.7782	19.4638	11.6262	29.6575	19.7427	15.3913
ppa005973m	48.2381	53.6999	78.625	44.419	58.2179	76.4888
ppa005981m	52.4119	39.4227	67.0968	58.7325	50.947	69.7792
ppa005989m	85.0386	52.1964	79.1094	81.5652	63.4851	104.108
ppa005991m	19.2641	28.0916	17.6988	24.9137	18.596	19.2448
ppa005996m	6.58307	4.50343	4.26491	5.10133	6.31431	6.63269
ppa005998m	8.5205	12.036	16.4234	11.868	16.681	12.4496
ppa006000m	21.2691	19.7663	10.2239	16.9666	16.0057	7.37648
ppa006001m	8.55116	14.4411	30.8339	12.3567	13.5679	30.7372
ppa006005m	6.8346	6.97989	5.92933	9.05433	9.46297	7.49662
ppa006006m	202.036	70.5444	33.026	105.334	43.6849	212.064
ppa006010m	55.0514	13.5522	10.1194	43.2434	17.0351	9.10537
ppa006012m	21.0586	17.0946	25.0486	23.2613	19.0127	22.9445
ppa006013m	90.4481	81.9244	175.865	108.581	103.265	163.889
ppa006014m	8.04605	6.9035	10.9016	13.2567	12.6894	6.71024
ppa006017m	18.6065	24.3992	12.6159	23.7611	36.2828	13.8853
ppa006020m	0.321557	0.176535	0.277593	0.25718	0.0439703	0.330928
ppa006022m	24.0635	31.8582	35.3222	27.7591	38.6077	30.9296
ppa006023m	215.755	153.36	643.313	181.384	153.72	753.383
ppa006025m	68.5349	28.3476	1.75594	52.6345	60.6597	7.54141
ppa006029m	2.91157	3.97217	166.416	3.68777	8.75041	246.739
ppa006030m	13.562	0.9954	47.5331	4.42604	1.15636	63.9148
ppa006036m	14.4504	18.2368	7.76524	17.5283	18.1211	7.17635
ppa006037m	16.872	11.4202	6.82945	16.0638	7.2777	6.37558
ppa006041m	3.76866	9.29848	0.109613	6.9431	7.24113	0.026192
ppa006045m	45.9555	29.478	97.2709	52.315	41.1574	93.888
ppa006047m	16.2416	23.1622	21.6367	18.1431	13.7266	21.0817
ppa006056m	9.92631	3.89682	0.254498	20.4607	22.4643	0.106557
ppa006058m	36.8057	24.6943	72.7048	37.3572	23.759	102.979
ppa006061m	29.0685	16.9699	9.10266	17.5971	17.5001	18.0677
ppa006068m	12.5331	13.8614	4.12327	10.1548	16.0127	2.85728
ppa006073m	83.7291	84.8873	129.549	76.2063	73.5462	114.908
ppa006074m	18.902	10.9042	17.4286	18.1095	15.2898	10.186
ppa006095m	25.9964	22.5936	42.9322	30.1007	40.737	45.8445
ppa006098m	14.2771	1.19236	18.7288	10.18	2.27528	7.49236
ppa006104m	14.7043	14.5327	13.7467	13.8871	19.913	13.2774
ppa006106m	37.2645	17.6331	24.9396	31.587	17.6056	13.2306
ppa006107m	74.5551	93.2528	79.2795	82.8063	102.494	86.473
ppa006109m	272.643	3.58021	104.558	15.3236	0.795338	16.9739
ppa006117m	17.8414	4.71289	0.0912317	8.80402	10.4556	0.044829
ppa006120m	25.5441	34.0471	21.7072	29.7334	32.5391	15.4348
ppa006122m	53.2981	53.922	38.7225	42.7682	60.2313	32.7353
ppa006126m	17.2257	25.1278	42.2346	25.3771	29.5861	37.2411
ppa006130m	6.08312	7.97165	0	4.20803	3.60434	0
ppa006131m	16.5103	17.2691	34.1403	17.1695	18.8764	31.4437
ppa006132m	22.1801	28.1885	15.4795	25.1348	31.9416	15.2136
ppa006134m	16.0788	16.8887	20.0736	24.0588	25.8606	22.4628
ppa006138m	12.7748	7.99179	50.3032	30.9984	63.7292	25.6282
ppa006143m	44.3597	26.7816	18.9927	36.1593	19.9274	17.7199
ppa006146m	9.17357	4.29625	3.53559	5.76248	4.39788	4.28738
ppa006148m	36.9229	22.1901	16.9611	27.631	32.9959	14.2319
ppa006152m	46.5153	5.44259	125.367	68.793	13.5812	165.629
ppa006157m	7.66916	9.82724	14.4308	10.0867	10.4553	11.5726
ppa006165m	12.9472	8.3292	9.04991	10.2275	7.53977	11.1807
ppa006169m	2.31676	0.801514	0	2.98891	1.798	0
ppa006171m	6.56914	7.98058	11.2234	6.67685	9.10538	9.42312
ppa006174m	3.76548	3.43292	2.40209	3.83404	1.66637	1.99945
ppa006175m	108.398	127.791	88.6628	134.581	188.036	78.5529
ppa006178m	14.4418	13.3361	20.4629	23.4245	31.5658	19.0415
ppa006179m	7.11123	3.63092	23.5369	9.25153	4.6184	17.6419
ppa006187m	114.576	99.7641	154.62	98.7308	109.913	127.897
ppa006189m	12.9255	0.0443113	2.78682	5.70257	13.1841	10.6629
ppa006199m	123.975	115.232	160.295	123.902	104.819	139.781
ppa006202m	5.73546	6.21849	15.5965	8.50985	2.17239	9.01365
ppa006203m	11.8732	10.3073	21.5582	11.7199	6.8092	22.8626
ppa006207m	34.7583	22.3276	54.6163	32.3704	22.134	38.3446
ppa006214m	16.9867	24.7293	14.629	18.7326	28.0992	11.3225
ppa006217m	86.0986	76.5654	97.3426	128.755	73.0241	90.0865
ppa006218m	68.6559	65.3024	120.276	68.4904	65.1996	84.4811
ppa006220m	13.9632	16.1706	9.47628	17.1788	17.8977	8.29901
ppa006225m	30.4422	18.4488	35.1696	24.8629	23.022	33.4395
ppa006231m	10.2432	14.6783	14.5778	20.3996	30.282	38.0198
ppa006233m	73.0043	88.8192	28.6226	85.5031	84.9084	22.3142
ppa006238m	11.3344	11.7466	6.58092	13.0256	15.9612	5.14441
ppa006240m	79.8677	107.254	282.081	95.9734	116.094	298.544
ppa006242m	21.3299	19.4382	19.1703	21.4953	15.4291	21.8596
ppa006243m	36.2967	24.6126	13.0242	54.1256	38.8572	36.4419
ppa006244m	75.1963	76.7805	90.8849	83.3534	88.7045	69.013
ppa006246m	84.2874	67.6441	82.9813	69.7084	66.4087	71.1851
ppa006251m	41.546	56.8903	55.3855	43.3787	58.3838	44.6546
ppa006263m	26.8514	13.8668	36.2022	18.9213	13.131	33.504
ppa006264m	0.709508	3.22244	0.579792	3.2e-05	2.63e-05	2.60005
ppa006265m	14.0293	8.59285	15.8388	11.1191	12.4084	12.1647
ppa006268m	4.05378	7.69716	4.33404	3.9461	9.96676	4.66779
ppa006269m	3.15328	0.530753	0.01629	2.87487	3.00512	0.0141693
ppa006273m	44.2671	6.11986	27.6347	62.051	13.3864	26.5842
ppa006288m	45.3788	47.6226	26.4975	48.5285	72.6975	25.342
ppa006290m	60.3446	44.7736	90.1896	51.561	52.081	77.1292
ppa006292m	40.1398	47.6514	32.5852	43.6769	43.4519	37.0098
ppa006293m	106.814	15.4351	51.9771	137.171	24.0201	58.9931
ppa006298m	20.8738	21.5789	35.9098	22.0336	15.3456	37.1613
ppa006299m	107.745	74.4993	64.0305	204.664	107.292	76.9327
ppa006313m	6.30192	9.42578	7.96976	8.61876	6.76661	4.56887
ppa006319m	41.8882	37.5012	61.707	44.2785	42.4471	59.9639
ppa006323m	112.176	99.6817	114.559	108.553	110.815	102.316
ppa006324m	19.9727	3.55075	33.245	37.4272	7.77828	56.788
ppa006327m	25.0387	24.4825	29.0201	27.6613	24.8701	26.1074
ppa006328m	117.392	52.4871	74.5849	68.0459	49.6253	80.6093
ppa006329m	0.0632067	0.0512413	4.42553	9.61563	0.0226533	6.82082
ppa006330m	436.456	304.215	1025.44	574.728	414.215	1056.56
ppa006333m	19.3488	11.9085	14.9742	20.0705	21.9832	20.61
ppa006334m	16.3132	16.4558	16.769	14.4507	17.9076	13.325
ppa006341m	87.8707	149.019	262.716	105.08	149.467	227.516
ppa006349m	74.6517	101.901	110.845	78.4955	103.244	107.515
ppa006352m	45.1591	30.3083	34.2914	36.4714	23.1299	30.1238
ppa006358m	13.1869	14.667	13.6533	17.0866	17.8488	11.1396
ppa006361m	57.0827	51.987	43.4407	61.593	59.6063	36.7685
ppa006363m	21.9896	32.6359	98.8678	17.9946	20.9433	32.6433
ppa006364m	50.9255	96.5304	54.4797	67.86	117.434	61.1356
ppa006366m	17.315	31.8948	34.8652	20.3118	20.5356	56.6605
ppa006368m	3.81197	2.65834	0.754315	1.13772	3.56462	1.20792
ppa006376m	9.79385	23.4941	34.3413	14.398	40.4535	33.5374
ppa006379m	141.405	154.277	43.76	133.348	108.53	82.4551
ppa006391m	10.5808	8.91292	10.652	12.3587	20.9037	9.05678
ppa006392m	34.8846	9.07398	949.653	24.216	17.7478	1343.8
ppa006395m	11.3623	5.83734	15.9176	9.88393	5.54836	18.0805
ppa006397m	35.8072	25.8739	34.2147	29.3587	31.306	31.951
ppa006404m	184.307	111.221	195.042	159.987	153.079	192.987
ppa006408m	3.29653	6.24304	11.0679	8.66877	16.2482	10.5377
ppa006414m	24.6089	31.6775	25.4728	28.479	37.842	21.5486
ppa006416m	35.3109	33.5472	12.2989	50.0849	38.8335	16.1537
ppa006418m	57.2555	53.2311	24.831	54.6083	48.7605	27.0806
ppa006428m	47.1902	48.936	60.8247	55.5691	46.2116	65.1037
ppa006430m	50.5714	71.416	40.445	58.1233	64.6257	36.508
ppa006437m	4.56822	0.486683	0.0301757	1.64011	0.0766857	0.0609263
ppa006438m	42.9029	82.6853	70.6703	54.334	100.433	72.5803
ppa006442m	47.6125	25.4061	46.8833	42.1203	30.8357	45.8902
ppa006443m	160.23	105.582	71.9483	193.325	136.658	80.7091
ppa006444m	39.6328	34.6684	90.7779	35.5681	41.6054	85.1445
ppa006448m	26.3821	20.2464	13.4984	9.82029	6.03846	15.3432
ppa006461m	85.0624	116.111	102.621	96.7805	135.803	99.1858
ppa006462m	76.0281	35.6685	44.4113	54.3686	32.2154	40.5714
ppa006465m	25.5681	16.2052	55.7539	21.688	19.7513	76.288
ppa006468m	18.886	13.9962	18.947	16.3254	17.4316	21.6489
ppa006471m	12.3597	15.2578	6.11575	18.5219	15.0133	6.02841
ppa006476m	13.2198	6.15931	8.95617	8.95349	7.02684	12.6115
ppa006489m	10.5264	14.5685	9.25395	8.9773	8.01871	10.942
ppa006493m	8.42182	22.4267	26.2255	5.42598	20.7491	27.0798
ppa006495m	2.26842	0.0580907	0	1.9617	0.00445667	0
ppa006496m	0	0	0.459184	1.09404	0	0
ppa006499m	15.0294	17.4453	16.7677	19.2632	26.8202	14.1669
ppa006504m	45.5474	65.6345	41.2959	56.5745	48.5436	48.2521
ppa006507m	3.26867	3.58608	20.7348	8.20748	6.97856	30.3553
ppa006508m	10.3707	15.5766	4.7156	16.7156	11.3178	4.67522
ppa006511m	46.381	48.1842	38.983	40.957	48.0673	34.1881
ppa006512m	88.8361	138.616	83.2968	95.1393	119.73	91.8494
ppa006518m	14.3321	6.50994	1.01751	22.0141	6.61487	5.40156
ppa006524m	303.305	313.32	189.095	308.267	332.125	175.128
ppa006525m	57.269	62.6788	35.9274	43.7046	42.0005	40.9186
ppa006528m	33.3987	14.9736	9.35736	26.512	29.0684	11.7795
ppa006533m	22.3205	32.8011	21.5648	26.9321	35.6846	20.9036
ppa006537m	16.3826	19.7759	20.2758	18.0024	26.3715	18.1042
ppa006538m	14.301	6.98927	13.7491	15.6791	10.3159	15.2222
ppa006544m	36.0103	30.2287	42.5323	28.5427	14.9179	36.622
ppa006556m	90.0397	68.2649	119.597	103.123	91.514	128.835
ppa006559m	7.42264	7.08746	4.97492	7.87594	5.03474	4.40732
ppa006564m	17.3244	14.2721	17.378	15.3042	18.4307	13.8296
ppa006572m	25.8509	7.99975	98.4833	19.5201	7.69408	50.0131
ppa006575m	13.9291	7.93536	1.86508	23.7333	15.968	2.14151
ppa006577m	203.927	195.883	325.797	221.646	256.539	287.667
ppa006580m	11.2038	11.5295	14.7274	11.864	12.7585	13.2218
ppa006586m	15.7722	30.2296	22.1715	21.556	35.169	27.2135
ppa006595m	2.91998	0.338342	3.21965	8.04636	2.16428	6.91545
ppa006596m	40.9932	6.23175	10.4167	24.913	4.95532	11.4974
ppa006602m	27.7071	16.4828	24.2108	24.9291	14.6363	28.8076
ppa006603m	32.2376	33.85	19.2479	32.5622	41.3397	21.8006
ppa006610m	79.8006	198.501	32.0575	107.683	184.259	66.597
ppa006614m	11.0955	5.24383	4.93673	14.7979	5.99535	2.49426
ppa006636m	55.7978	28.582	49.1439	44.9564	36.0893	46.8464
ppa006638m	36.3515	33.5389	63.7862	34.6012	26.764	53.6472
ppa006643m	70.9328	71.2987	73.757	89.9749	98.3395	65.1611
ppa006645m	42.1869	72.4861	34.1113	47.7585	62.0029	37.3412
ppa006649m	53.0667	54.4487	61.0766	56.0369	52.4363	51.4851
ppa006652m	85.921	66.517	73.8588	80.5958	82.6435	60.2974
ppa006654m	13.8264	10.9484	9.34979	16.597	21.4687	8.04083
ppa006659m	81.914	103.341	80.8333	92.8208	111.803	91.2929
ppa006665m	8.97284	35.6033	24.8208	10.9937	36.753	34.1036
ppa006669m	8.20552	0.436189	3.77571	4.24654	0.771646	4.80039
ppa006672m	22.5008	15.3289	9.98876	18.2556	11.746	7.04836
ppa006682m	1.31754	1.73762	1.29943	2.85648	1.24566	3.06885
ppa006686m	15.6121	16.871	13.6145	17.2487	14.2846	11.1523
ppa006704m	18.6962	18.8841	13.3741	21.5499	21.6086	13.2407
ppa006705m	9.93863	14.4948	20.1143	13.9662	18.7435	13.3638
ppa006710m	26.2634	20.7373	28.6975	25.9123	29.0651	27.6539
ppa006712m	24.6191	30.2796	19.0004	26.8963	27.7441	18.566
ppa006718m	255.694	235.706	378.075	316.68	213.312	663.878
ppa006728m	229.777	249.173	140.368	295.959	238.71	191.099
ppa006731m	42.4252	27.3556	29.6994	33.4043	14.8213	6.56281
ppa006733m	14.4731	5.83162	8.4118	5.27614	4.17012	12.2355
ppa006737m	11.1855	4.22739	5.30083	7.04485	2.68608	4.97452
ppa006741m	19.0718	7.18559	9.53898	18.3575	7.86209	17.4467
ppa006748m	52.72	55.9349	45.9948	58.8396	64.6396	40.3414
ppa006756m	75.3622	51.008	204.241	89.395	93.7759	165.329
ppa006761m	22.5671	23.0033	10.5626	20.6763	15.9832	15.9299
ppa006765m	31.3597	9.55399	6.55721	20.2345	13.6842	4.18293
ppa006770m	3.96731	6.59137	2.09764	3.70739	2.72055	1.58254
ppa006771m	34.7396	40.8605	34.9374	38.3104	43.7933	33.07
ppa006773m	64.9761	98.9459	4.84142	55.5947	62.3502	4.36028
ppa006774m	61.0243	51.224	87.901	86.6511	131.805	51.8779
ppa006777m	3.33359	0.192457	0	7.88896	1.87921	0.11847
ppa006783m	0	0.014169	6.29499	1.92	0.762201	8.88405
ppa006784m	112.683	23.2506	156.043	92.8358	37.0675	115.705
ppa006786m	38.1449	28.099	66.5336	31.6158	21.866	62.8924
ppa006787m	13.8094	12.2662	14.7813	9.8172	8.36473	12.8517
ppa006801m	7.09921	5.44125	0.174888	4.95731	9.6561	0.115231
ppa006803m	20.8093	19.4519	18.3298	57.0703	20.5106	15.9772
ppa006804m	4.10199	0.42597	0.215274	0.176656	0.0897757	0.199294
ppa006806m	50.3792	28.9925	37.7002	42.0942	32.2685	49.2866
ppa006808m	56.4089	29.3099	43.8166	51.6559	39.6396	26.4954
ppa006815m	8.9624	9.75047	3.97426	18.8145	31.8418	2.91014
ppa006816m	1.31951	0.0136503	0.099373	3.59631	0.012786	0.0557997
ppa006819m	22.9253	23.2497	18.6684	25.2417	27.2517	16.6635
ppa006823m	44.3938	36.565	36.3256	32.3393	25.5179	39.5424
ppa006830m	2.03116	4.44039	18.4033	3.15131	5.08892	14.9132
ppa006835m	39.8734	38.1104	44.1993	54.0296	67.8209	34.702
ppa006840m	23.7003	17.5744	47.5348	21.2531	18.6789	32.3762
ppa006841m	6.2734	3.13735	2.41738	0.392095	0.542684	4.96498
ppa006844m	14.5713	4.86815	5.0594	1.70848	5.67599	1.86262
ppa006845m	65.1581	68.6249	106.332	78.5755	89.3884	117.308
ppa006849m	7.41805	10.2351	10.6411	9.60706	11.1018	7.74772
ppa006858m	153.297	96.8139	477.931	135.635	112.625	501.755
ppa006859m	2.50516	5.98579	0.0427797	6.87834	10.6651	0.944137
ppa006863m	15.9155	4.63183	7.40107	9.86368	3.16142	1.43943
ppa006870m	4.43603	8.12225	4.85285	6.14742	9.29815	4.38018
ppa006874m	21.9386	29.217	3.07432	33.2772	23.3872	3.69175
ppa006879m	13.1627	29.8506	15.0718	24.7532	42.8292	8.32736
ppa006880m	48.0829	45.3559	49.7454	38.9747	43.8629	51.1205
ppa006881m	50.373	11.1273	160.197	26.7669	12.1847	246.02
ppa006886m	0.06761	0.62423	0.076159	0.0358727	0.406097	0.00437033
ppa006888m	77.0747	38.426	15.7395	36.827	40.0872	1.54434
ppa006889m	69.0768	37.1745	29.1334	44.4591	41.7359	30.4805
ppa006890m	3.27307	0.315749	0.206825	0.072825	0.265638	2.16509
ppa006891m	38.0512	35.8362	25.8177	34.1982	25.9902	27.0351
ppa006894m	27.8537	17.0289	132.534	39.8376	17.6531	65.5332
ppa006896m	7.46047	11.454	8.84117	7.21471	12.3114	7.43374
ppa006897m	129.909	42.3868	2.12335	97.7716	69.7738	0.680132
ppa006899m	134.735	96.2266	6.68239	97.3771	83.6926	0.898284
ppa006902m	10.2856	16.3581	39.1085	14.8883	32.2826	24.1779
ppa006911m	47.2478	28.9575	1.04943	26.3593	19.4628	2.05067
ppa006916m	30.8593	35.7841	30.3755	28.038	73.8653	26.3253
ppa006917m	167.446	132.87	248.232	179.239	135.609	325.257
ppa006918m	24.7776	32.8779	19.0281	28.4185	31.7793	17.0588
ppa006922m	26.4383	16.4942	24.9311	22.809	20.1737	25.9453
ppa006923m	15.4986	7.17163	14.7029	7.45453	5.08505	15.9142
ppa006924m	43.1952	30.7467	165.702	0	0	70.7501
ppa006931m	37.9081	22.6482	19.0609	26.9279	30.6996	18.3373
ppa006932m	24.4363	54.3638	44.1402	32.0143	26.9208	72.5439
ppa006933m	0.464424	0.714601	0.928922	0.919819	0.092394	0.912543
ppa006939m	29.8657	21.8534	22.5999	33.743	30.1473	23.2147
ppa006940m	6.50515	1.76943	4.2612	4.41832	1.78572	2.10133
ppa006942m	14.5385	2.12765	4.5652	6.9524	2.99024	17.9502
ppa006945m	25.3191	12.1822	131.306	20.379	23.416	78.1081
ppa006946m	20.7728	33.4888	7.7244	23.1576	26.3626	8.49288
ppa006950m	167.037	123.938	140.103	156.963	91.1935	134.939
ppa006953m	22.1726	22.3031	22.3733	20.2856	24.9354	18.4454
ppa006960m	43.4129	42.6628	103.598	38.2477	43.906	79.9426
ppa006962m	69.2712	38.8288	146.134	62.0755	50.3088	141.178
ppa006963m	27.6002	29.8444	20.9701	26.0921	27.5333	16.7715
ppa006968m	16.0086	8.16308	17.1796	11.7348	8.6824	13.0746
ppa006971m	6.87227	15.9238	5.81496	8.83921	10.3344	6.36118
ppa006972m	3.92911	2.25438	2.67561	2.69449	0.240156	3.8318
ppa006974m	8.13385	0.907395	2.34824	3.19035	1.32675	1.99927
ppa006977m	59.4184	50.3084	102.473	77.8115	64.0994	81.1768
ppa006982m	8.94988	0.994281	28.0009	5.26387	1.45698	21.6987
ppa006989m	150.189	44.7181	9.30475	34.7932	32.9484	17.9368
ppa006990m	80.3371	63.5794	125.087	94.7179	77.662	121.083
ppa006997m	9.21179	44.2758	66.9323	17.3289	20.3682	85.9718
ppa007001m	57.5851	44.9946	34.107	54.6769	52.5229	32.4331
ppa007003m	2.33201	2.56059	4.77309	4.84122	2.37797	7.19063
ppa007007m	5.38723	14.7097	3.82965	9.43056	36.884	9.05145
ppa007013m	98.31	8.69135	1.74632	46.7289	7.77926	1.84649
ppa007015m	31.4884	60.0913	1.40442	40.8851	47.1405	2.13413
ppa007016m	102.46	108.817	68.6492	109.429	103.63	60.0732
ppa007023m	11.5059	5.14015	12.3588	4.58003	3.59083	35.6831
ppa007032m	33.7163	23.3463	53.7409	28.0338	23.6408	47.1128
ppa007037m	19.3094	18.3837	18.2926	15.8045	16.5029	14.0096
ppa007041m	56.1243	32.7019	25.3352	36.8517	25.4745	21.4478
ppa007047m	67.7471	43.2861	75.011	60.2477	49.1719	76.1866
ppa007052m	29.5581	40.1478	50.2733	35.9438	39.6291	44.8455
ppa007054m	8.6671	5.62142	1.85739	3.99486	12.113	1.54394
ppa007057m	31.3409	34.3672	3.32085	29.0766	25.7232	2.04863
ppa007060m	16.2272	44.9302	8.3617	13.2921	8.58045	9.01856
ppa007062m	435.941	476.442	532.015	500.138	612.773	528
ppa007072m	24.8813	21.6771	42.3608	20.2098	24.8788	36.8186
ppa007075m	14.1122	10.0942	17.0811	16.5305	13.9943	10.954
ppa007079m	14.8546	15.4707	327.919	28.831	19.3048	331.298
ppa007085m	10.9435	37.0751	0.606448	17.6326	69.0725	2.31038
ppa007086m	0.311218	1.11018	0.359271	15.7857	19.7228	17.3629
ppa007089m	6.58969	7.33016	12.3809	8.28443	7.62149	20.5061
ppa007099m	3.15578	8.99091	0.580843	14.6102	82.1767	0.981344
ppa007102m	48.6203	49.5394	61.632	52.1579	56.9262	49.3535
ppa007107m	26.0283	31.8163	23.4942	26.4702	22.1825	22.2882
ppa007109m	20.0879	13.8511	0.597361	16.7487	7.08728	1.12658
ppa007114m	8.37119	7.86354	6.77202	7.77451	4.78095	4.40696
ppa007117m	191.973	65.1183	370.4	297.669	63.3532	281.447
ppa007121m	16.7727	1.53514	0.168088	5.73951	1.46303	0.135412
ppa007126m	43.1871	14.9067	24.5633	19.068	5.4908	62.8023
ppa007128m	37.3926	33.453	14.1234	28.4687	27.0436	29.5013
ppa007131m	8.93929	27.627	14.5056	9.43579	13.3815	22.6768
ppa007135m	31.2853	56.2865	20.6879	40.6234	109.069	15.0108
ppa007137m	66.5923	101.111	77.3937	70.407	101.675	64.2486
ppa007143m	28.2507	25.5713	29.4492	28.4293	33.4724	23.4692
ppa007145m	13.0832	11.3473	13.5316	2.64162	3.31856	0.709673
ppa007148m	14.1026	17.7701	9.86462	16.6157	19.6261	9.61466
ppa007150m	5.87746	10.7176	7.19592	7.68766	11.7912	7.75236
ppa007153m	11.0447	4.97088	6.25322	8.13394	5.05842	13.1757
ppa007155m	39.247	18.109	43.7055	27.5127	7.82189	50.3914
ppa007160m	17.3898	18.1302	16.2193	20.567	17.5121	14.6364
ppa007161m	83.6901	81.8088	122.621	102.307	79.4397	120.429
ppa007162m	14.2957	7.80654	5.59168	7.73074	3.7849	12.6554
ppa007163m	48.6518	56.8738	80.976	32.907	27.5628	76.3697
ppa007175m	18.7506	19.5044	24.7375	24.7959	23.7979	23.6158
ppa007186m	9.4444	26.4249	150.781	143.418	173.075	62.3228
ppa007190m	23.1326	5.66455	9.06815	17.5517	7.61217	6.56117
ppa007211m	1.77557	1.01157	9.91288	2.49057	1.5239	4.17112
ppa007218m	49.5788	63.7988	42.9274	53.0089	53.7987	39.3961
ppa007221m	34.5438	10.4019	6.44943	35.1141	39.9892	16.0051
ppa007225m	117.029	18.4389	156.22	71.0959	31.3438	144.04
ppa007227m	14.1892	2.6436	9.7879	11.6505	2.68088	11.2587
ppa007228m	71.6097	53.8082	23.0461	47.2423	42.292	15.8957
ppa007229m	157.909	0.377557	0.0562163	82.572	0.167756	0.0369587
ppa007231m	31.5213	34.9497	13.6405	29.0327	30.9174	11.5179
ppa007232m	52.2341	49.2403	63.7267	56.6269	51.7077	73.9242
ppa007233m	31.9296	35.3872	0.584792	40.0603	37.6407	1.56446
ppa007234m	1.27238	3.60898	2.3506	2.68417	2.65213	2.95552
ppa007236m	77.9964	53.6463	37.9722	67.0886	65.0977	38.4127
ppa007241m	60.4134	74.9005	58.5217	73.4158	87.8274	63.4694
ppa007242m	582.223	458.791	1357.93	563.229	601.996	1183.39
ppa007247m	13.701	15.1906	14.7885	16.3718	16.9737	10.0682
ppa007253m	27.9613	1.79532	0.342928	1.41832	0.334514	1.15726
ppa007254m	14.7395	12.296	15.2794	17.4295	15.1923	19.7426
ppa007259m	93.5907	79.2965	56.2015	88.1527	101.499	34.6461
ppa007263m	15.8414	29.6349	16.7677	22.3287	32.1041	22.936
ppa007264m	215.954	523.725	214.317	313.823	320.223	155.512
ppa007265m	10.388	2.04774	72.2814	8.72374	4.59181	51.7901
ppa007268m	5.19573	2.1478	0.0926477	3.44641	2.56393	0.134565
ppa007279m	72.127	69.0354	73.2968	58.4136	46.6249	76.0982
ppa007280m	38.6956	28.914	49.259	34.7667	22.9019	60.8732
ppa007282m	13.5678	23.3373	2.38713	21.3006	23.8887	12.8921
ppa007284m	44.5278	60.0744	15.218	49.7515	54.4824	15.5668
ppa007290m	32.3379	14.9869	4.21881	29.2406	30.9309	2.36164
ppa007292m	63.6812	108.868	430.659	113.129	155.75	585.813
ppa007294m	724.158	675.547	767.435	669.979	435.728	1025.04
ppa007296m	49.8152	63.8247	83.3963	47.9026	57.6844	82.7018
ppa007302m	44.7868	70.2648	8.97841	31.4463	25.7943	16.7001
ppa007303m	9.86606	6.22366	39.6551	9.4388	6.42359	39.3166
ppa007304m	23.6496	78.1385	25.7195	27.7156	24.2668	35.4321
ppa007309m	41.6784	50.7253	43.7676	48.587	53.3189	34.4963
ppa007314m	15.6884	1.97645	48.855	10.2169	1.6711	32.7173
ppa007318m	20.6189	9.35158	12.7506	9.27445	6.7217	37.1812
ppa007324m	10.4572	1.21918	0	5.34512	4.00648	0.0161983
ppa007329m	45.3283	36.5208	41.5079	35.5231	42.1963	38.9317
ppa007344m	2.47748	15.3023	26.2078	3.24183	15.9287	24.6859
ppa007350m	75.5352	141.472	33.945	105.713	85.2478	30.4449
ppa007357m	75.3068	96.634	75.5297	74.7092	57.6075	87.7742
ppa007368m	53.0379	40.844	73.8706	48.8022	29.8831	132.725
ppa007370m	41.0267	15.8717	58.1195	17.2684	14.0688	81.3246
ppa007375m	26.8506	16.9238	24.4832	20.4008	19.6621	20.0071
ppa007394m	31.3328	44.644	14.7811	40.8445	88.3524	21.9315
ppa007396m	239.408	0.332536	10.3089	150.921	0.426596	4.32562
ppa007397m	65.9153	41.6251	36.4792	63.5167	55.7313	30.7753
ppa007398m	41.006	25.8564	17.413	33.6698	31.6118	18.4014
ppa007407m	10.1335	14.1201	15.6185	10.1285	11.5979	9.55621
ppa007412m	3.5979	6.92673	7.50943	5.38378	9.22146	6.10653
ppa007415m	129.787	30.5311	222.862	77.5216	21.5055	458.633
ppa007427m	436.926	99.3617	0.330667	285.967	235.977	0.562355
ppa007431m	27.9676	30.5287	23.1043	31.095	31.1527	16.7946
ppa007432m	38.764	25.0109	114.506	50.5003	90.9037	72.9482
ppa007437m	11.8424	9.22945	25.8626	16.0089	15.7951	26.4723
ppa007440m	12.1277	5.24571	0.260696	7.90241	8.07852	0.25936
ppa007441m	308.733	43.4035	144.117	230.172	52.997	127.78
ppa007447m	5.65348	7.44782	7.98984	5.62035	4.62594	6.45063
ppa007450m	64.5343	2.15488	18.3131	41.1382	3.74429	14.7728
ppa007452m	244.384	244.348	63.5295	214.606	249.974	30.4884
ppa007454m	671.444	313.412	651.529	559.437	411.956	852.969
ppa007458m	269.196	457.877	1429.68	160.31	233.552	1305.73
ppa007461m	114.275	159.597	624.302	124.465	135.653	1200.08
ppa007467m	218.916	126.335	221.688	134.629	153.41	231.946
ppa007480m	39.5293	9.16953	27.3521	34.4051	12.6511	70.9305
ppa007490m	20.0861	11.7736	11.2934	13.8973	10.566	9.05085
ppa007492m	166.728	1.79138	0.528807	82.2518	1.41258	0.162764
ppa007501m	27.9372	18.1808	34.8882	24.9976	30.8382	41.2033
ppa007504m	17.7628	22.462	30.5635	20.7452	23.0028	32.5428
ppa007505m	106.703	161.17	89.7338	121.616	155.257	69.2041
ppa007514m	1.23058	2.61366	3.04748	1.87755	3.54465	2.64619
ppa007518m	90.3543	88.6558	28.1877	109.359	144.147	42.337
ppa007519m	40.4743	26.2927	21.6266	32.239	31.6219	19.4467
ppa007530m	114.478	145.847	36.9619	117.937	135.521	15.7916
ppa007533m	6.92853	0.106171	0.00783967	1.48418	0.018325	0
ppa007538m	95.5908	47.6065	151.381	66.7404	39.2773	157.109
ppa007544m	12.5319	18.4281	22.3902	14.1908	19.2569	16.6151
ppa007546m	414.7	113.135	33.4209	256.692	221.703	19.6821
ppa007547m	72.079	108.878	115.926	77.8232	115.65	123.147
ppa007549m	22.9033	13.337	12.2535	14.1856	15.8892	17.9067
ppa007552m	0.43583	0.750509	0.72715	0.21449	0.201036	0.437932
ppa007553m	42.5914	62.4965	34.3464	46.6869	49.5177	30.6824
ppa007559m	10.1042	13.7481	9.16767	10.4421	14.793	7.44407
ppa007562m	15.6682	3.11095	5.06273	7.58829	2.79663	1.84984
ppa007566m	164.785	2.89427	0.250599	121.019	16.0889	0.163434
ppa007573m	97.304	89.3816	127.015	111.528	98.7428	136.722
ppa007583m	2.85052	2.93037	0.253337	3.23086	5.66858	1.72453
ppa007588m	264.65	407.98	484.341	353.864	324.476	601.332
ppa007603m	30.2007	26.7747	40.8366	32.632	29.3996	33.7781
ppa007605m	14.3655	11.0359	74.0415	7.97706	20.6486	46.6506
ppa007611m	29.1738	51.3239	18.4706	33.145	47.3239	14.5891
ppa007614m	169.936	132.333	182.216	220.447	149.29	164.868
ppa007618m	194.309	219.959	141.839	221.232	375.858	191.489
ppa007622m	14.3798	8.6874	3.98078	7.11796	5.50486	1.7007
ppa007628m	5.1903	3.91169	0	4.7219	11.342	0
ppa007629m	11.2962	12.1311	19.815	12.0184	16.4339	28.7373
ppa007633m	1.92737	1.19802	1.51335	1.07931	0.433154	1.99298
ppa007634m	21.2557	10.0379	0.226198	15.7354	19.1221	0.308947
ppa007636m	177.951	239.533	144.577	128.225	159.796	56.0115
ppa007637m	22.4051	23.0986	9.11023	15.286	8.05276	8.69183
ppa007640m	10.6584	10.186	0.290924	7.85009	23.1696	0.245869
ppa007647m	27.8708	27.0993	33.1212	20.3493	24.5381	22.4208
ppa007648m	8.04989	13.9714	14.6155	10.5636	12.5829	12.8993
ppa007650m	278.084	67.4158	14.5667	214.672	141.873	4.78272
ppa007656m	75.8701	143.748	84.0605	154.412	346.189	51.986
ppa007658m	3.28195	0	0	0	0	23.6651
ppa007663m	47.646	43.8325	39.8917	49.1682	56.9538	56.8316
ppa007664m	31.8807	19.5145	20.1822	18.9962	15.177	17.2978
ppa007666m	27.907	19.6512	27.5632	24.2797	20.7481	24.8847
ppa007684m	1.22049	1.77684	0	2.10084	1.07201	0.30359
ppa007685m	64.4406	1.60662	6.93574	36.3669	3.48478	11.458
ppa007688m	11.7721	14.4977	9.10923	9.25685	8.90787	8.84181
ppa007696m	287.795	451.997	301.84	384.631	670.751	239.336
ppa007697m	39.9897	14.2589	22.6148	38.0909	30.6439	45.5067
ppa007698m	21.9399	32.5025	14.8461	21.6321	28.064	17.0927
ppa007700m	23.937	30.249	21.3676	22.8519	16.7818	20.7169
ppa007707m	15.7003	13.4685	18.392	12.1734	17.8594	27.9912
ppa007708m	10.0686	6.68976	13.6732	6.27345	3.38402	9.81922
ppa007711m	1.44911	0.743886	0.55327	0.553099	1.54151	1.7511
ppa007712m	0.72718	0.208608	0.364712	1.20067	1.96825	0.468856
ppa007714m	42.6067	10.5475	15.4676	59.4522	24.4671	7.92347
ppa007719m	147.018	0.162928	21.8149	100.835	0.798026	22.9978
ppa007720m	73.6778	0.376499	0.586481	62.3731	1.109	2.32122
ppa007723m	70.825	111.353	21.0263	87.9591	140.392	34.7901
ppa007732m	217.58	70.5677	16.6868	123.856	76.5743	13.6436
ppa007736m	293.599	60.3823	425.163	217.327	84.9282	424.462
ppa007741m	2.83622	0.002069	23.9088	1.7087	0.458398	20.3611
ppa007742m	12.0532	81.5734	0.209185	4.47712	7.36274	0.0149697
ppa007749m	126.067	13.0592	8.88308	80.2782	15.2052	3.43222
ppa007753m	57.3318	52.4385	28.9318	77.4701	63.8966	43.5204
ppa007755m	11.5264	9.57194	16.8175	19.4079	11.5921	14.4088
ppa007761m	32.9419	0.521573	0	14.4154	0.214453	0.0133197
ppa007766m	9.523	0.0603467	0	2.802	0.008481	0
ppa007769m	6.48973	28.4219	10.617	11.1001	26.4337	17.0552
ppa007779m	88.0266	26.3171	18.9144	15.767	25.9052	23.3395
ppa007790m	31.4284	41.6424	38.3523	26.4713	40.8719	30.4977
ppa007792m	1.06509	0.435254	7.14237	3.30331	3.61298	6.08998
ppa007793m	8.06146	11.6927	9.56043	9.8816	7.87238	9.20823
ppa007794m	60.0456	52.7897	26.9494	45.6915	30.5545	53.9917
ppa007799m	48.5536	45.3785	53.3604	55.0611	48.2736	53.9404
ppa007800m	39.0519	58.1183	12.9827	25.2053	43.1642	8.21711
ppa007802m	17.9089	2.56133	1.58155	10.9125	2.32392	1.79259
ppa007805m	42.0649	36.6443	39.9022	48.9108	45.1857	42.195
ppa007808m	25.3653	18.3085	29.8684	25.7597	23.4344	24.0342
ppa007813m	82.8684	114.417	195.284	88.0658	112.215	142.459
ppa007815m	8.48868	6.97502	4.97707	6.12215	5.06199	4.26534
ppa007820m	14.0155	8.15785	28.5084	11.0412	10.0782	37.9298
ppa007826m	0	0.632237	0	2.40171	6.85633	0.127483
ppa007836m	43.5112	14.9858	55.1656	33.414	16.2512	33.4546
ppa007842m	20.5434	31.1404	31.2329	22.1061	29.0432	26.9563
ppa007848m	43.9697	48.9478	35.9481	50.229	50.1574	37.7872
ppa007851m	32.7482	23.3484	87.5722	29.9765	24.81	69.5484
ppa007854m	78.2083	40.5641	49.2774	135.772	51.712	40.5791
ppa007855m	18.7986	17.889	27.6674	18.8441	24.2036	23.4324
ppa007860m	20.3893	1.69218	34.2969	12.7546	2.93657	16.1047
ppa007869m	6.70191	1.61504	14.9586	4.57092	1.96058	11.3788
ppa007879m	18.9984	28.2821	59.6022	13.6238	28.5387	31.8491
ppa007883m	24.4788	0.615875	3.95065	16.4932	2.23124	8.06196
ppa007884m	26.7095	10.8517	24.4577	35.8013	12.6773	19.234
ppa007890m	44.3474	17.0328	52.6704	21.4877	16.1515	66.4485
ppa007891m	17.0533	11.4329	3.26092	7.14223	8.15756	1.44095
ppa007892m	30.6063	25.4617	25.9616	14.3344	13.8364	33.5939
ppa007897m	58.9347	69.9799	79.8276	70.6779	78.3853	71.6463
ppa007903m	51.0674	6.34237	52.4679	38.3981	7.47867	39.5968
ppa007906m	8.8946	9.17107	4.17752	8.53089	6.68788	4.5866
ppa007917m	21.5312	23.5887	28.8731	18.0719	24.8451	22.8198
ppa007930m	21.089	7.35329	13.8142	12.5642	6.35763	33.6692
ppa007934m	136.641	80.4278	80.9652	121.162	100.749	84.6042
ppa007935m	22.263	59.5136	7.5812	27.9223	47.0889	11.3963
ppa007936m	95.8307	111.581	16.1879	60.7233	43.3143	71.4907
ppa007943m	1.14908	5.0389	0.0116083	3.8522	5.94344	0.0478463
ppa007945m	19.9413	28.1483	22.7431	22.6788	19.9607	21.395
ppa007946m	55.2114	26.3126	17.3264	51.2497	26.6933	16.1261
ppa007947m	73.1071	58.3665	54.5741	100.563	58.1236	56.1281
ppa007952m	1.73601	3.66136	0.0171563	0.0474943	0.0707387	0
ppa007953m	33.6542	8.03298	2.13612	21.6599	18.1451	0.923319
ppa007955m	53.2249	48.7307	25.775	53.3207	38.6695	23.6241
ppa007958m	15.0966	10.9336	1.46078	11.4214	10.0636	1.39932
ppa007959m	6.03464	4.63152	6.61765	8.20779	8.63268	7.75322
ppa007960m	9.00363	9.08787	9.56926	9.27001	11.6468	9.04253
ppa007964m	8.12657	2.95869	44.2325	3.49469	5.66222	95.7786
ppa007966m	95.2512	149.919	166.287	60.4666	28.4391	161.901
ppa007968m	16.2657	17.2026	16.3489	20.1271	21.7779	26.8708
ppa007970m	19.4162	17.4728	37.3053	17.5631	15.7826	15.9517
ppa007973m	49.2224	42.8545	55.6133	42.8117	41.4334	23.8874
ppa007974m	1.2467	4.37758	0.64947	5.4583	1.68326	0
ppa007978m	19.9622	11.6335	13.1773	64.3894	27.0313	10.0657
ppa007979m	19.3132	6.66169	0	19.6307	25.7392	0
ppa007982m	4.04325	0.65688	0.058113	12.822	3.75941	0.0433347
ppa007987m	6.51235	13.2829	17.6602	4.43691	6.02091	27.9957
ppa007994m	51.5621	109.998	5.95392	61.7097	173.64	7.24536
ppa007996m	16.5216	13.7118	33.6377	27.7875	22.9446	61.8385
ppa007998m	26.4653	24.8253	28.061	25.2574	20.4685	20.4724
ppa008005m	42.4305	60.0578	42.8717	50.1453	73.6166	40.8016
ppa008006m	128.185	172.346	83.6318	166.044	123.185	108.349
ppa008008m	9.49301	20.1568	27.1523	12.7789	24.3555	27.1073
ppa008010m	4.11973	4.34314	2.37273	2.5044	3.16263	7.7592
ppa008012m	35.0567	43.3456	39.7719	37.1056	31.2038	21.6036
ppa008023m	351.183	236.363	575.589	308.218	263.471	1041.63
ppa008028m	20.4717	12.646	142.954	27.8113	19.7761	180.266
ppa008032m	31.4891	21.2845	6.06013	48.6986	27.8675	15.3508
ppa008034m	36.3112	19.4019	50.1525	34.3087	22.832	45.3578
ppa008046m	35.5109	35.4262	25.3048	29.2918	31.7784	23.8947
ppa008052m	45.0604	48.7081	58.8403	44.2024	44.6463	51.1315
ppa008069m	103.684	93.9872	5.63346	70.4324	81.5724	1.5554
ppa008079m	32.6663	10.4473	34.6427	22.0627	10.1179	19.6428
ppa008084m	111.288	152.41	82.5655	130.236	162.81	67.0158
ppa008090m	90.7674	73.2979	122.085	96.1729	83.8491	106.423
ppa008096m	29.5472	25.2075	28.982	36.6057	22.6246	28.7947
ppa008104m	73.6674	86.4978	65.7415	75.9608	76.4392	68.6775
ppa008113m	275.565	30.8455	28.5815	162.262	39.3542	20.8511
ppa008115m	31.9855	48.2664	18.1386	33.6182	46.0469	15.6428
ppa008117m	40.2043	46.7733	27.1267	44.7598	41.2471	21.6446
ppa008120m	3.93734	0.988201	1.73267	0.474738	0.254347	1.86833
ppa008122m	14.6155	15.7264	0.934023	26.4382	27.2719	20.9011
ppa008123m	13.4945	44.254	12.4906	16.1202	30.971	8.79191
ppa008128m	12.6713	6.69775	6.67928	12.4743	6.86984	10.245
ppa008129m	55.2676	20.7442	12.5752	19.7564	15.4704	23.0226
ppa008135m	5.93059	1.82938	10.5847	3.65797	1.40681	9.80953
ppa008142m	25.9881	40.9292	39.0676	30.4776	43.903	35.874
ppa008143m	100.025	137.515	125.32	127.494	224.408	119.855
ppa008153m	40.9648	27.844	47.7317	52.054	39.2551	57.8757
ppa008154m	3.51785	2.01735	0.659303	1.52431	2.25525	0.388341
ppa008157m	11.4269	9.7532	7.2767	13.2028	7.91061	12.6604
ppa008167m	25.4584	30.0387	17.5975	23.0051	18.0051	17.8158
ppa008168m	34.3287	34.4592	59.8185	36.6768	50.9794	52.6555
ppa008169m	10.2034	12.6115	0.607047	9.01727	7.0012	0.363111
ppa008180m	31.9543	6.38066	22.1248	17.3419	4.30896	13.7336
ppa008182m	12.9191	12.8088	12.456	15.3758	13.5418	15.0619
ppa008189m	11.9695	11.1739	9.19882	7.48135	6.38366	11.1227
ppa008191m	240.897	164.656	47.3069	280.495	89.7282	47.6461
ppa008192m	40.2424	41.1157	18.1115	44.2341	44.7959	23.3332
ppa008201m	16.7758	23.353	19.2738	19.7407	24.7732	17.2222
ppa008205m	10.6221	11.7632	5.39433	11.5501	10.9579	6.01156
ppa008214m	2.91117	3.39023	2.92878	3.607	2.51265	2.35707
ppa008221m	32.4697	72.1049	16.0548	40.6951	59.6825	17.6206
ppa008223m	1.47646	2.56714	7.6022	1.72487	1.13266	5.69858
ppa008225m	59.3769	47.679	74.8833	53.4552	42.3835	71.0764
ppa008227m	890.011	1234.82	692.159	1227.2	1919.01	501.36
ppa008228m	21.7032	25.1319	18.179	24.1688	27.6956	17.1985
ppa008235m	32.2301	12.8982	15.5933	21.0129	11.4844	13.8892
ppa008251m	50.2648	12.6772	34.7849	31.4335	7.61649	37.0147
ppa008260m	32.5754	5.40426	9.13502	21.6847	4.34372	5.99571
ppa008264m	8.41645	11.7138	0.501607	9.41611	27.3401	0.722206
ppa008265m	15.0021	10.454	5.56074	9.23518	6.60662	6.05317
ppa008266m	48.0888	20.0318	31.4927	44.1393	52.4035	18.1366
ppa008270m	177.329	250.665	189.379	199.331	277.412	132.354
ppa008271m	7.96319	13.3102	14.6878	7.17362	10.2739	10.2383
ppa008274m	30.8448	29.3583	6.85829	26.9982	32.9309	5.86004
ppa008277m	23.428	23.3453	23.8721	29.1706	24.389	22.8106
ppa008278m	87.613	65.1103	54.9956	72.1318	63.6364	37.4072
ppa008281m	54.7384	50.1523	20.2203	44.2	45.9477	20.9076
ppa008282m	309.016	509.008	157.266	353.548	475.336	160.586
ppa008289m	0.0171693	0.75459	0	0.499337	0.160579	0.387039
ppa008295m	54.5783	78.9936	28.3158	43.105	56.0899	20.376
ppa008296m	53.3242	47.8124	34.5761	29.456	95.1874	39.5523
ppa008297m	41.3799	34.9249	35.5268	45.7775	37.5008	34.1636
ppa008299m	6.28856	1.61567	68.4975	2.09039	1.31904	34.8041
ppa008303m	36.1608	15.1449	36.4502	47.0135	18.8167	39.737
ppa008305m	29.3397	33.5972	83.5817	35.8929	43.3167	72.6734
ppa008310m	12.6875	1.50754	43.4351	12.2226	4.20349	32.6203
ppa008311m	103.729	65.5032	79.1698	87.4317	56.5788	138.611
ppa008313m	17.7418	20.183	9.67556	20.45	23.9972	14.3316
ppa008314m	3.91966	8.08138	9.22209	5.99943	8.68784	7.79552
ppa008318m	36.49	80.9333	18.9459	57.2643	64.7273	25.4191
ppa008322m	102.705	16.5001	0.0534873	44.357	39.6687	0.125334
ppa008326m	48.288	27.325	5.59442	35.9957	47.377	18.0145
ppa008328m	2.52607	0.405993	0.445678	2.97147	0.552745	3.43666
ppa008330m	26.909	0.160951	0.34312	17.9759	0.120948	0.186962
ppa008331m	28.7471	40.5848	65.7044	28.5396	42.9448	53.2145
ppa008332m	18.0081	16.0091	30.6987	11.7256	22.2679	34.9663
ppa008341m	116.311	138.119	96.1339	118.773	137.996	72.4877
ppa008346m	4.30675	11.5292	1.52827	2.82733	7.31974	0.57668
ppa008349m	19.5795	2.12406	0.0983343	9.21008	3.62165	0.127196
ppa008356m	110.694	97.697	28.4565	73.5215	83.2729	25.4861
ppa008366m	33.0558	9.90911	65.7864	21.0334	15.1184	15.4841
ppa008372m	36.8255	65.6979	53.3355	48.4849	72.1738	56.2251
ppa008376m	47.9649	33.9975	50.0806	36.4585	60.7111	40.7694
ppa008379m	42.9075	68.4566	68.1262	44.411	65.3492	60.9175
ppa008382m	0.301569	0.209058	0.821673	0.001087	0.0107473	0.946251
ppa008388m	32.652	23.1262	4.31282	22.7141	29.2313	3.62352
ppa008390m	5.47205	7.59884	38.4968	13.3481	3.73576	6.89879
ppa008391m	37.5806	30.5439	8.6301	31.6082	36.2698	8.96888
ppa008394m	60.5762	67.5273	74.2104	70.0028	72.4341	96.1949
ppa008396m	7.00114	6.13501	2.73038	5.65361	2.1887	2.55071
ppa008400m	98.1837	39.2591	60.1132	82.7685	48.9119	46.6182
ppa008401m	76.2496	92.2632	192.248	90.4474	127.306	169.244
ppa008402m	203.776	159.41	10.7259	141.41	109.369	1.04888
ppa008403m	12.2852	11.2795	9.17804	7.43343	4.77705	10.6068
ppa008405m	80.8302	77.1904	151.434	76.5094	73.8857	129.346
ppa008406m	1.83243	2.8001	1.28883	2.07581	1.99834	2.20598
ppa008413m	31.6395	39.7599	35.2864	37.6381	42.7034	28.7206
ppa008414m	10.4517	17.9293	32.3333	16.9547	4.42992	71.7116
ppa008418m	19.0821	8.1024	0	10.7603	5.61673	0
ppa008420m	281.986	489.112	265.268	406.577	550.783	622.539
ppa008423m	9.1672	3.19471	59.531	6.77143	3.99022	46.1291
ppa008426m	15.2243	17.1804	15.191	17.2334	19.09	11.8454
ppa008428m	86.1871	60.8162	148.332	140.265	70.318	156.19
ppa008430m	28.365	33.1756	27.1787	38.0719	38.1215	28.4216
ppa008434m	16.426	7.55228	23.9723	9.1074	6.62389	30.2444
ppa008437m	8.18921	7.79636	7.79372	8.61594	14.4841	6.51517
ppa008438m	44.6749	24.1428	11.6469	76.8513	23.6951	19.6474
ppa008439m	47.2441	24.9042	1.75125	22.0255	4.01497	2.59124
ppa008448m	21.3828	27.9942	21.7923	20.4936	15.8037	18.8719
ppa008456m	24.5036	173.558	0.0250683	176.433	51.7309	0.205898
ppa008464m	11.5346	6.99863	0.0161967	7.23111	5.18378	0
ppa008468m	6.61858	20.6514	5.04397	12.2264	30.1884	2.84527
ppa008474m	163.533	1.24122	7.73454	123.807	1.95195	9.33567
ppa008479m	19.2323	0	0	7.54813	0	0
ppa008481m	15.508	24.6643	144.159	27.1324	45.2142	205.359
ppa008484m	12.1453	14.2136	15.4491	15.7016	14.7795	18.5163
ppa008488m	31.2445	34.9138	40.7183	34.5543	30.7051	36.8823
ppa008490m	15.5767	23.5047	11.7184	16.8124	17.6038	11.2031
ppa008495m	52.1438	49.4398	188.83	54.2913	69.7015	275.887
ppa008499m	51.5854	60.1377	41.9461	70.4466	62.4987	34.3722
ppa008502m	15.5805	24.3594	20.5723	17.8661	26.2423	14.9781
ppa008505m	72.7126	133.278	9.1241	51.8066	44.9431	6.97759
ppa008506m	24.0709	34.6995	25.7737	18.9971	28.5945	17.3697
ppa008508m	4.21513	11.6227	9.43679	5.98923	11.3697	7.73833
ppa008511m	26.6971	37.4781	33.842	31.5727	24.5015	56.4644
ppa008513m	16.1462	10.9286	7.9833	14.3742	9.34463	7.19072
ppa008522m	42.1632	43.9486	72.4682	41.3581	50.8241	65.8173
ppa008525m	66.9417	60.5756	40.6008	44.3302	39.4566	46.7163
ppa008526m	26.152	25.4325	32.9747	28.0554	19.5731	33.012
ppa008528m	11.7354	11.9003	13.9878	15.7274	19.4815	10.6792
ppa008538m	15.7623	13.9238	19.6693	16.1742	19.9344	20.9208
ppa008539m	24.8824	20.2787	3.13828	32.8923	48.0801	5.99491
ppa008544m	46.0838	58.0546	18.9366	36.3918	25.5057	22.3252
ppa008545m	40.7208	29.5161	2.69715	35.0089	39.8133	3.11424
ppa008560m	76.4419	104.343	0.101821	67.8192	78.0054	0.338027
ppa008561m	5.20549	1.76843	6.99412	2.9454	3.49404	4.30761
ppa008562m	24.6803	32.1695	28.4006	19.9569	33.9708	24.7395
ppa008565m	8.12311	6.47317	7.4636	13.4696	7.13933	4.83294
ppa008568m	18.6637	14.8103	9.21946	25.6463	29.3973	3.45305
ppa008569m	4.96622	3.51306	0.023161	3.41413	9.65929	0.035165
ppa008576m	44.0548	1.63002	0.106298	0.629415	0.090949	0
ppa008577m	62.3302	24.0464	84.8199	48.6064	23.6846	128.385
ppa008578m	9.4489	127.519	0.10001	8.04463	29.1888	3.25875
ppa008583m	37.8004	19.5925	8.81639	23.4871	30.3649	9.80806
ppa008587m	21.6825	39.472	18.1605	27.0683	31.8851	14.5094
ppa008589m	6.10615	1.60615	1.71949	4.37546	1.34125	1.6925
ppa008600m	0.505955	0.735346	12.3623	0.833179	0.566215	10.1709
ppa008606m	28.1092	7.31906	37.4811	23.4175	12.1949	43.0762
ppa008607m	3.98333	24.9011	0	12.7884	22.1798	1.32884
ppa008608m	71.1944	40.6509	114.257	95.7119	86.8608	112.318
ppa008618m	60.8197	54.332	24.884	68.2584	51.0156	21.5356
ppa008626m	80.6849	104.066	26.5737	89.9688	98.803	37.7519
ppa008628m	8.53629	5.72339	14.1207	6.99019	8.29243	18.7461
ppa008629m	2.14609	3.11498	0.0834623	2.13097	5.96678	0.0942677
ppa008630m	70.3231	93.6373	47.0121	69.174	71.3793	45.2193
ppa008634m	9.49902	4.11254	0.0666003	5.30961	2.61641	0.00955267
ppa008641m	43.2786	51.7845	31.9465	43.5631	45.8029	23.442
ppa008642m	6.37709	2.99879	0.172851	11.1911	1.85608	0.451219
ppa008649m	61.5929	50.8884	95.3661	74.3523	69.1243	93.6086
ppa008650m	26.1646	55.0118	37.4614	26.9721	46.3379	30.7227
ppa008655m	26.853	50.7851	44.5955	37.8644	80.2218	51.6196
ppa008656m	17.4675	11.2861	21.9368	21.655	26.4853	18.6318
ppa008661m	114.729	87.7293	149.165	106.928	121.669	147.743
ppa008662m	39.475	38.7602	75.0809	52.94	59.612	74.5609
ppa008664m	42.0257	23.592	45.2881	18.7606	12.5408	91.2249
ppa008670m	13.1715	13.1458	16.6959	13.5159	20.3555	12.5303
ppa008694m	67.646	64.2484	72.339	77.0032	61.1613	57.5077
ppa008695m	24.149	9.20869	8.02077	9.90787	13.7517	6.99908
ppa008697m	12.859	15.2998	1.36764	7.8865	12.5346	1.57221
ppa008700m	18.097	21.7273	8.96194	12.5194	15.7744	7.21623
ppa008706m	20.2655	31.0689	36.2249	25.2359	31.5189	35.5542
ppa008709m	25.1278	7.15009	2.9871	20.4719	14.8443	14.9866
ppa008711m	24.5088	55.8771	81.1299	26.8737	44.3746	61.1681
ppa008712m	55.4737	50.5239	161.253	39.3019	49.0731	133.069
ppa008715m	149.139	21.238	49.7863	84.0442	22.7791	107.035
ppa008722m	21.1792	21.6767	30.6011	27.3609	27.5976	28.7655
ppa008728m	6.15055	5.47989	1.87241	2.51329	15.4462	0.736602
ppa008730m	41.7982	24.7402	15.7264	66.0431	136.159	12.1859
ppa008734m	5.54781	5.57076	1.42361	3.23412	6.83013	1.19357
ppa008743m	375.379	459.047	744.234	356.582	467.061	940.318
ppa008744m	47.6416	87.4097	82.3673	50.7563	78.566	99.0471
ppa008746m	104.651	37.6748	22.5881	83.2525	61.4233	23.4629
ppa008750m	32.8508	29.2351	24.3305	28.6465	28.8305	19.1259
ppa008755m	18.8913	21.6323	3.83936	19.4961	27.4985	4.87914
ppa008761m	64.4003	101.514	166.629	77.3234	87.0033	174.214
ppa008762m	7.47432	16.3356	13.3371	9.48415	12.011	9.35804
ppa008765m	3.45154	3.36601	0.22093	1.31455	3.75275	0.545696
ppa008769m	39.8063	15.5259	5.02984	12.9521	2.65479	9.14173
ppa008771m	6.96031	8.3256	2.72796	16.7629	1.97513	0.484311
ppa008775m	14.9845	5.6196	15.9083	10.8214	7.29578	18.0563
ppa008776m	21.1614	24.9412	24.3822	29.0133	17.336	24.0505
ppa008779m	47.9833	22.0696	32.2318	11.717	7.12361	90.0977
ppa008787m	47.9221	44.5079	36.7443	80.5576	60.2185	19.4669
ppa008791m	197.434	54.1042	106.065	156.854	38.956	234.483
ppa008800m	319.266	430.204	191.452	361.536	373.223	178.382
ppa008805m	83.1081	92.2109	98.0754	89.4244	92.8773	77.0436
ppa008806m	55.3365	80.1512	26.8077	61.115	48.6235	21.5164
ppa008807m	32.095	0.613962	50.2178	26.2072	16.605	31.602
ppa008812m	49.2707	63.2967	37.6409	49.6239	62.8022	37.1736
ppa008815m	21.4093	20.1438	13.383	19.1962	15.5621	18.1286
ppa008816m	10.0932	1.7969	16.4116	2.96156	1.79876	16.9934
ppa008820m	55.8846	111.581	0.0337993	84.9108	83.4852	0.471051
ppa008828m	8.23597	3.79944	31.2224	5.99867	6.84657	24.1156
ppa008834m	9.63884	18.6415	2.13135	11.5213	15.68	6.55907
ppa008839m	37.2318	37.2868	24.7008	37.144	30.6791	22.0121
ppa008843m	27.8846	31.4718	12.9958	35.9336	26.3408	15.3416
ppa008846m	0	0.48785	0.86213	1.71955	0.694165	1.44348
ppa008850m	6.93051	0.702141	7.58449	2.16212	0.726667	4.32371
ppa008854m	1.27646	0.621652	51.7217	3.07015	2.04327	42.2756
ppa008862m	1055.44	304.638	351.225	1316.55	248.711	516.022
ppa008863m	12.0912	16.653	9.12522	14.5878	18.6983	8.03385
ppa008872m	43.459	34.719	34.5611	47.9836	49.1011	36.1537
ppa008875m	13.2523	6.90928	24.5515	9.9692	8.76024	19.4214
ppa008876m	68.0565	62.5948	75.8779	71.0046	60.2976	91.9013
ppa008878m	8.98085	0	0	0	3.45749	0
ppa008879m	82.6375	7.17019	4.84448	46.23	8.31042	9.43718
ppa008880m	8.97195	6.6524	5.47982	9.94234	9.63557	6.38231
ppa008881m	382.018	282.079	722.452	289.49	249.304	331.534
ppa008888m	61.2124	31.9396	62.6004	51.3085	28.6088	40.4254
ppa008895m	107.596	43.08	55.5945	115.786	49.3139	80.1218
ppa008896m	5.85678	8.32676	1.72655	4.34219	3.98882	2.82741
ppa008902m	5.98682	37.8977	18.7559	8.99495	24.6442	3.92862
ppa008905m	14.4831	3.57976	2.81401	10.8732	7.76522	0.864358
ppa008906m	41.9044	4.51898	7.44728	32.9608	8.4097	2.85699
ppa008910m	500.796	354.541	295.315	429.154	295.068	282.774
ppa008911m	19.9572	21.368	10.9372	22.4742	20.233	10.6586
ppa008915m	32.2694	37.337	56.721	17.6514	24.0948	51.7706
ppa008918m	18.8037	16.1318	133.03	22.6216	28.4541	63.0433
ppa008919m	9.2364	11.9734	5.81281	11.7024	9.98512	6.2646
ppa008922m	27.3623	8.24684	0.794463	11.6629	16.7	1.28563
ppa008924m	8.03172	4.89454	1.23066	9.03164	12.3933	4.22859
ppa008927m	12.1914	17.0081	8.91221	14.2761	14.7785	7.90241
ppa008928m	56.3128	45.9212	96.4063	53.1318	46.5012	106.169
ppa008929m	35.4055	29.9792	25.1979	28.0452	24.4496	25.4844
ppa008930m	12.5644	14.9512	7.96949	11.3572	13.1553	6.00442
ppa008933m	2.28646	2.61209	1.38322	1.65878	2.05379	1.04446
ppa008941m	150.636	225.047	232.292	180.259	259.186	136.521
ppa008946m	71.7379	92.1788	68.053	83.9439	100.606	63.9169
ppa008953m	2.71991	1.54171	15.5271	1.83215	1.66693	8.77921
[truncated: 2,167 more rows]

## Sheet: Fold changes
Supplementary Table S3 Fold changes between flat and round peaches in different stages of 4165 DEGs
	HY1-ZH1		HY2-ZH2		HY3-ZH3
Gene name	Fold changes	P value	Fold changes	P value	Fold changes	P value
ppa000042m	1.15949	0.0448563	0.795018	0.610807	1.55494	0.38749
ppa000052m	0.741575	0.0173977	0.74699	0.441893	0
ppa000062m	1.02425	0.832087	0.599123	0.157531	1.03594	0.923162
ppa000074m	1.46998	0.00994533	1.21233	0.50282	1.07988	0.523388
ppa000075m	0.273375	0.00680953	0		0
ppa000123m	1.4327	0.0168657	0		0
ppa000132m	1.18897	0.0165207	0		2.39456	0.087467
ppa000143m	1.22752	0.00475814	1.00573	0.990916	0.801596	0.0228247
ppa000145m	1.09295	0.0465978	0.797556	0.480408	1.40737	0.257951
ppa000167m	1.24319	0.042359	0.900385	0.752942	0.511731	0.0450946
ppa000169m	1.31294	0.017547	0.672361	0.498989	1.39634	0.152597
ppa000171m	1.31974	0.00955986	1.03699	0.9062	1.29665	0.297876
ppa000182m	1.49102	0.00144852	0.758504	0.211954	0.782045	0.297302
ppa000186m	0.886953	0.359508	0.528683	0.427584	1.66343	0.0705822
ppa000190m	1.35667	0.0188946	0		0
ppa000206m	0		0		1.62217	0.194938
ppa000209m	1.18047	0.0126656	1.45001	0.308464	1.28958	0.153717
ppa000212m	1.87757	0.000600354	0.254021	0.113438	0
ppa000220m	2.86375	0.0466217	0.79275	0.318378	0.380162	0.665321
ppa000236m	1.86626	2.11083e-05	0.420874	0.0444278	0
ppa000247m	1.98146	0.00165257	0		1.06315	0.925908
ppa000259m	2.76677	0.00293544	1.45557	0.85864	0.931496	0.979012
ppa000262m	1.55924	0.0234677	0.750204	0.429335	1.40849	0.139692
ppa000270m	1.07041	0.861201	0.664097	0.030362	1.22929	0.637291
ppa000282m	1.33163	0.582039	182.124	0.0214166	1.42301	0.934293
ppa000294m	1.12677	0.0240966	0.753923	0.243454	0.637697	0.169401
ppa000319m	1.03545	0.634377	0.60069	0.0382307	1.3458	0.208648
ppa000326m	0.426196	0.014086	14.7718	0.385268	3.79167	0.278274
ppa000330m	0		0.736866	0.546116	1.20421	0.590321
ppa000338m	2.38045	0.00106061	0		0
ppa000340m	1.81289	0.00445218	0.35976	0.128012	0
ppa000341m	0.95919	0.394749	0.591548	0.0254084	0.994582	0.978248
ppa000350m	0		2.16836	0.456214	0.962178	0.868837
ppa000352m	0.855208	0.72253	0.190708	0.000663979	1.11588	0.433927
ppa000368m	1.08321	0.224037	0.579801	0.0440639	0
ppa000371m	0.402363	0.658382	4.47019	0.806368	118.311	0.365389
ppa000374m	0		1.2876	0.0412552	2.16388	0.40348
ppa000383m	1.23169	0.0855779	0.360374	0.02186	0.866653	0.636485
ppa000393m	1.88619	0.522419	4.18263	0.579821	0.0578871	0.398088
ppa000415m	1.24908	0.0170422	0.770819	0.384406	1.19274	0.459628
ppa000430m	1.57679	0.00883544	0.00685821	0.0623837	0.868628	0.932122
ppa000437m	0.930319	0.505522	0.29934	0.0185957	1.22717	0.280103
ppa000452m	1.5594	0.0101883	0.275835	0.0242283	0.961854	0.807503
ppa000461m	0		0.00595323	0.180344	0
ppa000468m	2.12063	0.0147848	0.125356	0.193291	1.27561	0.929574
ppa000473m	1.49628	0.0104992	0.949528	0.899858	0.539215	0.168004
ppa000474m	0.942098	0.337406	0.210859	0.0068626	1.02005	0.952215
ppa000482m	0		0.511956	0.0154176	0
ppa000484m	1.35466	0.021722	0		0
ppa000493m	2.12589	0.00233709	0		0.652187	0.00871856
ppa000504m	0.945678	0.582143	0.50989	0.00728592	0
ppa000510m	0.452645	0.487094	0.252467	0.682936	0
ppa000522m	3.15699	0.0284233	0.982203	0.991733	0.032641	0.275893
ppa000523m	1.21655	0.0271872	0.777846	0.250698	1.57129	0.0466724
ppa000533m	0		0		150.104	0.365069
ppa000547m	1.27598	0.0419492	0.681267	0.134588	0.875493	0.488191
ppa000558m	0.804135	0.183106	0.675216	0.364587	3.10393	0.103737
ppa000567m	2.01039	0.00117515	1.23307	0.33325	0.640504	0.0315436
ppa000580m	1.47935	0.000609217	0		0
ppa000582m	0.861403	0.0274588	0.488238	0.0797461	1.89216	0.0450744
ppa000584m	1.14716	0.216328	0.786626	0.296504	1.07373	0.729535
ppa000588m	0		0		1.72372	0.0394895
ppa000592m	0		0.53879	0.114819	1.49558	0.39787
ppa000594m	0		0		3.45999e-06	0.24656
ppa000601m	4.98814	0.0214842	0.165217	0.575035	0
ppa000613m	1.20494	0.00056507	1.38168	0.270322	1.90802	0.146268
ppa000618m	1.47262	0.0290406	0.284366	0.155797	0
ppa000619m	1.2796	0.397514	0.47977	0.0399521	0.935423	0.0999176
ppa000620m	0.337926	0.221519	0.00540059	0.132498	0.00584798	0.0526114
ppa000625m	1.12069	0.7355	1.70996	0.0387321	1.29082	0.898855
ppa000626m	1.13082	0.022933	0.595779	0.142343	1.67481	0.384876
ppa000627m	1.06766	0.538177	0.584226	0.112519	1.08684	0.320892
ppa000642m	2.0682	0.00168974	0		0
ppa000646m	0.405702	0.0212767	0		0
ppa000657m	1.26602	0.00313223	0.840131	0.398623	1.02573	0.858199
ppa000660m	1.23288	0.0469385	0.581642	0.10277	1.07703	0.799492
ppa000667m	1.05943	0.52862	0.631581	0.397648	0.529765	0.531775
ppa000689m	0.602435	0.0457117	0.475043	0.710824	0
ppa000692m	1.25313	0.0409216	1.34435	0.515001	1.8434	0.328249
ppa000694m	1.28737	0.015054	0.709842	0.283077	1.52741	0.004183
ppa000696m	1.74816	0.00535972	0		0
ppa000697m	0.767654	0.00654137	1.11726	0.55124	2.09661	0.357048
ppa000698m	0.0567606	0.0242074	0		0
ppa000704m	4.75155	0.0112425	3.58532	0.0286627	7.19407	0.152239
ppa000710m	1.10048	0.0266204	1.05904	0.545832	1.01809	0.892108
ppa000712m	1.2708	0.0252953	0.933272	0.714478	0
ppa000717m	1.13924	0.00511406	0.801762	0.280518	0
ppa000722m	2.46344	0.000351077	0		0
ppa000723m	1.93683	0.000137136	0		0.635409	0.498443
ppa000729m	1.56234	0.0119058	0		0
ppa000741m	1.2269	0.0877265	0.712305	0.410125	0.537791	0.488292
ppa000754m	3.75211	0.165969	0.00265432	0.00962597	0.959198	0.899309
ppa000766m	0		0.539598	0.557611	0
ppa000769m	1.23968	0.0188675	7.53315	0.595007	0.92631	0.655497
ppa000771m	2.31529	0.000448246	1.01674	0.940742	0.873966	0.0608639
ppa000777m	1.24171	0.0388439	0		1.10998	0.643851
ppa000779m	0.897622	0.0887936	0.48692	0.0255383	1.41034	0.05216
ppa000781m	1.46983	0.0161077	0.892679	0.736802	0
ppa000787m	1.40553	0.00572832	0.657301	0.0617639	0.85812	0.0926284
ppa000794m	0.709267	0.0396427	0.649007	0.1547	0.45568	0.0151617
ppa000810m	1.17031	0.0318694	0.67445	0.0802928	1.8204	0.0419664
ppa000812m	1.39753	0.016311	0.703185	0.303463	1.47356	0.0293998
ppa000813m	1.34798	0.0351313	1.90518	0.0691409	1.16256	0.608084
ppa000820m	1.30662	0.00332657	0.535689	0.134362	0.917128	0.797955
ppa000832m	1.11707	0.159145	0.597659	0.00590039	1.53975	0.345056
ppa000845m	1.27043	0.0201143	0		0
ppa000855m	0.389285	0.00132641	0.37164	0.22075	1.18116	0.56597
ppa000856m	1.25122	0.0313154	0		0.687634	0.641521
ppa000858m	1.27184	0.0415686	1.13334	0.81453	1.96415	0.0675553
ppa000883m	1.26879	0.0393713	0.858848	0.655891	0.562299	0.0866727
ppa000889m	1.33166	0.0125822	0.881197	0.523714	0
ppa000897m	1.55758	0.000611568	0.82161	0.592301	0
ppa000898m	1.28335	0.0112655	0.736771	0.215966	0
ppa000903m	1.11656	0.0414516	0.899027	0.672007	0
ppa000904m	1.2904	0.0361609	0.92033	0.832712	0
ppa000913m	1.46938	0.0316216	0		0
ppa000921m	2.04469	0.0194822	0.982419	0.958491	1.16906	0.939221
ppa000931m	1.36173	0.00189626	0.742484	0.510087	2.04344	0.0739667
ppa000940m	0		0.125538	0.00805128	0
ppa000942m	1.50432	0.00429828	1.31294	0.533138	1.16387	0.586222
ppa000943m	1.49289	0.0162995	1.94303	0.480274	0
ppa000952m	1.35125	0.0142673	1.19647	0.501791	0
ppa000954m	2.27948	0.0491865	9.16942	0.132012	1.02807	0.949413
ppa000956m	1.39194	0.00338063	0.840327	0.485259	0.884408	0.265326
ppa000964m	1.18902	0.0329606	0.704912	0.226472	1.04103	0.917737
ppa000965m	1.92829	0.00212813	0		0
ppa000968m	0.462803	0.00409789	0.481607	0.0822532	0
ppa000979m	0.938759	0.111548	0.543319	0.00398602	0.929768	0.731062
ppa000982m	1.78847	0.00123848	0		0.476798	0.0465633
ppa000986m	1.61165	0.014922	0		0.444632	0.000705498
ppa000996m	1.4426	0.0100727	1.6732	0.011853	1.49942	0.41441
ppa000997m	1.27308	0.0324985	0.930204	0.630561	1.37621	0.128843
ppa001001m	1.54961	0.0303534	0.660118	0.55608	1.02461	0.926532
ppa001004m	1.58556	0.00606279	0		0
ppa001016m	0.882168	0.019676	0.69102	0.0419091	1.02025	0.804837
ppa001026m	1.20586	0.133114	0.158416	0.0349057	0.80657	0.121069
ppa001031m	1.35149	0.0273655	0.59183	0.127614	1.76606	0.16284
ppa001038m	1.39046	0.0041736	0.693133	0.162717	0
ppa001048m	1.86511	0.000597243	2.14205	0.0410482	1.63338	0.155995
ppa001076m	0.827896	0.11598	1.52036	0.011654	1.86739	0.110024
ppa001077m	1.50046	0.00449705	0.385666	0.0903805	0.582262	0.360017
ppa001085m	3.47629	7.60294e-06	1.85574	0.0924899	0.69137	0.333337
ppa001096m	2.02157	2.61598e-05	0.422681	0.0292027	0
ppa001097m	1.15801	0.16	0.414846	0.0216517	0.888451	0.593436
ppa001102m	0.25402	0.00027861	0.432954	0.0623581	1.70456	0.0520363
ppa001110m	1.33739	0.0273375	0.613507	0.215668	1.13693	0.509572
ppa001113m	1.80279	0.00922504	0.341617	0.0973081	0.532453	0.17132
ppa001114m	3.20111	0.0359627	0		0
ppa001119m	0.937202	0.0300533	0.768395	0.344978	0.595931	0.47238
ppa001136m	0.855773	0.0293621	0.51233	0.0245242	0
ppa001138m	1.28792	0.0215006	0.572165	0.0735139	1.2071	0.484397
ppa001147m	0.79731	0.0168612	0.776872	0.205468	1.55084	0.0816876
ppa001162m	1.07654	0.314731	0.5708	0.0419901	1.33676	0.0585668
ppa001164m	1.81713	0.00204756	1.31443	0.349202	0.593594	0.0104626
ppa001174m	0.820212	0.0166747	0.509369	0.104564	0
ppa001177m	1.57417	0.383804	0.469147	0.0184998	1.73344	0.558516
ppa001188m	1.49906	0.202243	0.0638232	0.0317963	1.99004	0.648148
ppa001189m	1.20021	0.0165841	0.88006	0.66522	1.7258	0.0589561
ppa001192m	1.49964	0.0230911	0		1.50847	0.101737
ppa001200m	0		0.791312	0.0211027	1.53948	0.107997
ppa001207m	1.2427	0.0192488	0.937646	0.653186	1.03689	0.893334
ppa001209m	1.81576	0.248457	0.00129694	0.0106907	1.33225	0.968786
ppa001224m	1.18473	0.000762949	5.42153	0.508057	1.25385	0.543982
ppa001233m	1.64846	0.047717	0		0.590628	0.772933
ppa001245m	1.06849	0.598202	0.472212	0.0224491	0
ppa001246m	1.04592	0.771193	0.451372	0.0122684	0.866115	0.83946
ppa001250m	1.21727	0.00596881	0.733709	0.270646	0.969717	0.944621
ppa001256m	1.25768	0.0200747	0.872162	0.632321	1.11034	0.463747
ppa001260m	0.322481	0.704419	0.0113666	0.0201548	0
ppa001265m	2.35302	0.000822683	0		0
ppa001269m	0.774379	0.0123961	0.392543	0.026453	1.49302	0.203126
ppa001284m	1.13929	0.00569563	0.91151	0.729216	1.64418	0.120122
ppa001289m	0		28.8283	0.0213995	79.1247	0.577706
ppa001291m	1.42257	0.00063661	0.588233	0.0237528	1.00907	0.975226
ppa001295m	1.51466	0.000626749	0.31407	0.055353	0.837809	0.277278
ppa001299m	1.65529	0.00194201	0		0
ppa001303m	0		0.592004	0.00838922	0
ppa001306m	0.426726	0.000961797	0.426921	0.139818	0.583832	0.85669
ppa001308m	1.87757	0.000529559	0		0
ppa001316m	1.97196	0.000612847	0		0
ppa001317m	0.721837	0.00358551	0.713858	0.193375	1.13955	0.174242
ppa001324m	1.35784	0.00849504	0.547776	0.326637	0.813579	0.222426
ppa001325m	1.00745	0.921979	0.642118	0.0464703	1.04308	0.73663
ppa001328m	0		0.635345	0.039613	0
ppa001330m	0.759923	0.00944037	1.02212	0.875855	0
ppa001331m	2.25337	0.000828382	0		0
ppa001333m	0.436817	0.00409807	2.98339	0.553097	7.6065	0.261452
ppa001334m	1.25621	0.0428696	1.31901	0.156729	1.3356	0.1143
ppa001345m	1.56222	0.0106254	1.21602	0.602501	2.28442	0.279833
ppa001347m	0.913202	0.708407	0.691135	0.547365	0.800152	0.581781
ppa001356m	1.8241	0.00136853	1.47656	0.104656	1.43596	0.151934
ppa001357m	2.3185	0.00261645	0.19511	0.288191	0.0549725	0.118881
ppa001363m	1.04055	0.644346	1.41101	0.0354388	0
ppa001368m	1.14505	0.00267432	0.898926	0.776767	1.11816	0.726795
ppa001369m	0.867019	0.798385	0.424402	0.0301307	0
ppa001371m	2.58567	0.0492131	0.369052	0.632863	1.73583	0.24353
ppa001372m	1.39805	0.0031844	1.02428	0.952384	0
ppa001373m	1.34026	0.180387	0.913933	0.904037	0.508651	0.0744731
ppa001376m	0		0.722952	0.0153594	0.907169	0.531162
ppa001377m	1.33832	0.0963019	0.300608	0.00765725	0
ppa001381m	0.927321	0.0332426	0.668043	0.307553	1.24598	0.106164
ppa001382m	1.14737	0.022483	1.3145	0.0388862	3.5437	0.474865
ppa001383m	1.44972	0.0157545	1.69092	0.137177	1.38649	0.494169
ppa001386m	0.821719	0.0452189	0		1.19215	0.415413
ppa001398m	1.22281	0.020619	0		0.911184	0.716049
ppa001400m	1.54952	0.00302903	1.40553	0.503562	0.527754	0.0058451
ppa001412m	2.06965	0.000302806	0.283551	0.0585943	3.89416	0.00346862
ppa001413m	1.73284	0.0224289	0		0.703291	0.580706
ppa001416m	0		0.278644	0.049683	0
ppa001417m	1.69212	0.00534195	0		0
ppa001418m	0		1.93451	0.645964	0.190967	0.26179
ppa001424m	1.34252	0.00904067	1.0541	0.903373	0.200077	0.868496
ppa001442m	1.37237	0.00519353	0		1.49967	0.0386908
ppa001449m	0		0.574839	0.0485886	0
ppa001450m	1.36003	0.854136	1.21344	0.974248	0
ppa001453m	1.37524	0.0195976	0.797589	0.35207	1.56421	0.104483
ppa001456m	0.874876	0.030049	0.665171	0.0465013	1.29571	0.0915055
ppa001461m	0.773281	0.110663	0.57143	0.240516	0.510741	0.0273196
ppa001465m	1.12637	0.0342174	1.27568	0.314516	1.65561	0.108465
ppa001466m	0.836197	0.0335894	0.859952	0.76555	0.929778	0.664205
ppa001467m	1.98937	0.00260302	0		0.862402	0.533864
ppa001471m	1.16491	0.0112937	0.868579	0.529159	0.696982	0.152888
ppa001473m	1.39829	0.0433186	0.568832	0.147507	3.38155	0.494119
ppa001485m	0		0.692439	0.0211538	1.44056	0.175664
ppa001487m	0.666101	0.00433118	0.605168	0.147113	1.05438	0.750637
ppa001503m	0.686594	0.00113749	0.640148	0.155271	1.12501	0.64274
ppa001512m	1.4259	0.00707914	0.986714	0.943479	1.03602	0.896157
ppa001516m	1.02694	0.1898	0.252876	0.0171372	1.25579	0.141839
ppa001526m	1.14107	0.000523928	0		1.22582	0.416243
ppa001527m	1.50851	0.0081764	0		0
ppa001535m	0.417913	0.024085	0.404337	0.199199	0.209008	0.0354042
ppa001543m	1.19722	0.217918	0.761279	0.368762	1.75443	0.231319
ppa001547m	24.6755	0.014463	0.802251	0.391251	0
ppa001551m	1.5605	0.0186961	0		0
ppa001571m	1.7486	0.0197706	0		0
ppa001574m	0.216959	0.00594522	1.47427	0.915677	0.999144	0.99845
ppa001575m	0.389454	0.168839	0		0
ppa001583m	0.765178	0.0426343	0.847713	0.706328	0
ppa001588m	0		0		0.481897	0.13205
ppa001590m	0.745797	0.00343911	0.585134	0.159079	1.3353	0.000365184
ppa001591m	0.94993	0.0608482	0.280014	0.0372815	0.870136	0.28502
ppa001592m	1.13529	0.00600715	0.180731	0.0409956	1.41425	0.282822
ppa001613m	1.36404	0.00690014	0.780184	0.436574	0.921196	0.860614
ppa001617m	0.923562	0.0428751	1.23842	0.390029	0.971493	0.949315
ppa001633m	0		0.516828	0.0409544	1.01086	0.980787
ppa001641m	0.949972	0.448972	0.51145	0.0253017	0.865685	0.498821
ppa001645m	0		0.615977	0.0348667	0
ppa001651m	1.39407	0.0147656	0.674605	0.0193176	1.54383	0.011218
ppa001656m	1.71695	0.00753047	0.765163	0.337526	0
ppa001657m	0.89282	0.127083	0.183773	0.0263959	1.02999	0.925432
ppa001658m	1.26482	0.00463109	0.63753	0.564338	2.12933	0.213526
ppa001662m	2.18199	0.00108711	0		0.231786	0.0220675
ppa001671m	1.29907	0.010748	0.790382	0.295755	6.17574	0.00146403
ppa001673m	1.98227	0.00844443	0		0
ppa001675m	1.11168	0.047887	1.41795	0.016497	3.25415	0.0238158
ppa001680m	1.36643	0.00508246	1.39323	0.466724	0
ppa001686m	1.51415	0.0339382	0.0888587	0.200893	1.13429	0.986787
ppa001692m	0.867972	0.0269534	0.562466	0.227711	0
ppa001694m	0.791902	0.0181684	0.885982	0.705344	1.00829	0.972855
ppa001700m	10.8726	0.0266737	0.00104846	0.0146697	0.512648	0.935143
ppa001701m	1.60135	0.0164835	1.05936	0.887618	0.680328	0.569093
ppa001704m	1.43443	0.229113	2.53524	0.00623465	0.941391	0.965146
ppa001716m	1.2507	0.0362294	1.28122	0.391126	0
ppa001718m	1.83241	0.00120207	0		0
ppa001723m	1.26552	0.771505	30.0069	0.396069	229.596	0.252672
ppa001724m	1.62806	0.0321639	0		0
ppa001726m	1.40934	0.00355198	0.773098	0.0108236	1.21872	0.42858
ppa001728m	0.689948	0.00374564	0		0.517404	0.0841138
ppa001730m	1.32261	0.143253	0.386169	0.0361686	3.39117	0.00756852
ppa001739m	1.37503	0.0140068	1.12125	0.681686	0.794681	0.184357
ppa001744m	1.53756	0.0246837	0.506157	0.0544582	0.311472	0.154416
ppa001748m	1.08696	0.33378	3.13016	0.364706	4.8446	0.27196
ppa001756m	1.19756	0.0660353	0.859781	0.745528	0.396853	0.0222258
ppa001757m	0.76207	0.0378495	1.47541	0.0432801	0
ppa001765m	1.32873	0.0499365	0.239687	0.120806	0
ppa001768m	1.34094	0.013771	0		0.181666	0.0422396
ppa001770m	1.07217	0.172323	2.3911	0.0466016	0
ppa001782m	1.21982	0.0262025	0.234422	0.12642	0.814546	0.296737
ppa001786m	0.716358	0.00170994	0.272999	0.0744966	0.769498	0.243108
ppa001788m	0		0.737822	0.490955	0.554242	0.0634672
ppa001802m	0.867207	0.00277816	0.859922	0.499562	1.37263	0.218971
ppa001810m	1.94555	0.0103913	0		1.0677	0.881953
ppa001813m	0.890361	0.00257026	0.793924	0.545621	1.55234	0.222955
ppa001821m	1.89192	5.8577e-05	0		0.590844	0.156997
ppa001826m	0.874689	0.53039	1.41248	0.61618	2.00152	0.0851035
ppa001828m	1.50557	0.0313774	0		0
ppa001837m	0		0.297074	0.0219224	1.24897	0.937316
ppa001840m	1.31008	0.00577611	2.45445	0.0359978	1.61586	0.0475558
ppa001841m	1.67674	0.00134057	1.72635	0.0503748	1.78547	0.00481098
ppa001844m	1.23488	0.0331883	0.507585	0.769765	1.28322	0.317604
ppa001846m	4.27615	0.474759	9110.89	0.189647	0.512521	0.0728651
ppa001847m	1.32147	0.0102118	1.23414	0.245329	0.951871	0.876785
ppa001851m	0		0		0.94768	0.747969
ppa001852m	1.25257	0.0172457	0.561942	0.287283	0
ppa001859m	0		0.731031	0.0231189	0
ppa001862m	0.507937	0.755495	14.6373	0.581008	6290.81	0.161437
ppa001864m	1.53476	0.0111242	0.801264	0.322805	0
ppa001866m	0.854439	0.000371728	0		0
ppa001875m	1.71878	0.00816676	0		0
ppa001878m	1.91751	0.0116368	0.251986	0.235683	1.41543	0.561218
ppa001880m	2.44673	0.00112487	0.264842	0.371287	5.99037e-05	0.0523839
ppa001890m	1.41064	0.023609	0.646469	0.118515	0.0159014	0.671553
ppa001896m	2.16848	0.00181768	1.79118	0.0416511	0.0053439	0.0156808
ppa001901m	1.1199	0.0424862	0.785757	0.295234	1.12756	0.583693
ppa001903m	0.864403	0.00577731	0.812635	0.500537	1.27001	0.170221
ppa001916m	0.901237	0.45	0.569023	0.0225436	1.68279	0.311618
ppa001917m	0.649383	0.264987	5.82899	0.017537	289271	0.130779
ppa001925m	1.06198	0.335346	0.72664	0.0623509	1.60006	0.163151
ppa001929m	0		0.612664	0.018097	2.03983	0.0315485
ppa001930m	0		0.13928	0.00105313	0
ppa001932m	1.29431	0.0463663	1.38157	0.13045	1.30979	0.184935
ppa001937m	0.827802	0.0477428	0		2.11023	0.0795269
ppa001940m	0.591089	0.0024739	0		0
ppa001943m	0.89845	0.00815198	0.539539	0.0649104	2.24113	0.00799624
ppa001952m	1.7478	0.00640458	0		0
ppa001957m	1.54755	0.00387602	0.0250249	0.00676274	0.311055	0.361655
ppa001963m	0.802443	0.0422976	0.945622	0.789621	1.29069	0.749346
ppa001964m	1.13364	0.00644501	0.806312	0.198905	1.34433	0.207767
ppa001973m	0.812478	0.0163195	0.671363	0.277476	1.16546	0.333128
ppa001974m	1.15623	0.00453296	1.60503	0.00398632	1.62801	0.0545209
ppa001976m	2.87671	0.233475	0.0364961	0.215061	1.11455	0.400991
ppa001981m	1.22342	0.0253193	0		1.10996	0.839141
ppa001986m	1.33456	0.0117507	0.61649	0.0857787	1.77621	0.251729
ppa001990m	0		51.5753	0.0278167	0
ppa001991m	1.41497	0.0112532	0		0.755899	0.35668
ppa002002m	1.54343	0.000127733	0.932841	0.366404	1.01369	0.938512
ppa002017m	1.89768	0.000179446	0.449828	0.0399299	1.73251	0.014837
ppa002022m	1.22631	0.0356775	0.781506	0.0329295	0
ppa002031m	0		0.501784	0.0123089	1.90481	0.259222
ppa002034m	1.5709	0.0136455	2.10554	0.0852993	1.00198	0.998127
ppa002036m	1.29562	0.00758234	0.81806	0.241422	1.68098	0.0165474
ppa002037m	0.75945	0.00694162	0.548924	0.228421	0.538026	0.339695
ppa002039m	0		0.58137	0.0343622	1.0335	0.904222
ppa002041m	1.72619	0.440712	2.45148	0.02471	0.00381602	0.169797
ppa002050m	1.21213	0.0103868	1.15718	0.816843	1.01706	0.923477
ppa002052m	1.17201	0.00341038	0.618989	0.214024	1.54268	0.0581513
ppa002067m	1.08233	0.0381777	0.776958	0.195412	1.45546	0.0700275
ppa002083m	1.40758	0.0198402	0.632598	0.145841	1.24171	0.218668
ppa002085m	1.67446	0.00327662	0		1.51219	0.246289
ppa002098m	0.891696	0.0173324	0.663787	0.0776506	2.02018	0.0169533
ppa002099m	2.74141	7.05312e-05	2.41233	0.0281234	0
ppa002100m	1.76893	0.0662255	0		2.54343	0.236448
ppa002104m	1.33596	0.00207355	0		1.13386	0.719554
ppa002107m	0.951454	0.316664	0.531804	0.0409444	1.26769	0.473103
ppa002108m	1.83112	0.000998199	1.1148	0.338004	0.758348	0.288869
ppa002110m	0.242906	0.000653919	7.08749	0.6766	0.0496586	0.390623
ppa002122m	1.35758	0.0466228	0.839853	0.496339	0.457292	0.135347
ppa002123m	1.57461	0.0136139	0		0
ppa002126m	2.24838	0.00114022	3.0368	0.156062	0.584964	0.256627
ppa002134m	0.989077	0.941486	0.552829	0.00675758	0
ppa002136m	0.88083	0.00789058	0.88787	0.343882	1.10112	0.640845
ppa002142m	1.32871	0.00390296	0.624197	0.205049	0.750913	0.152142
ppa002145m	0.517726	0.473699	6.29417	0.506741	0
ppa002151m	1.23216	0.0137052	4.12053	0.0173842	0
ppa002155m	1.24897	0.0322926	0		1.17905	0.66236
ppa002157m	0.131489	0.200807	0.0737567	0.00326843	1.35227	0.279068
ppa002161m	0		0.582362	0.0306555	1.02977	0.861213
ppa002166m	0.757032	0.0360157	0		0
ppa002173m	0.930421	0.918138	0.00961435	0.000342932	0.733542	0.356333
ppa002174m	1.54231	0.0015554	2985.26	0.112164	0.0259041	0.117266
ppa002179m	0.830002	0.00531557	0.346497	0.131158	0.802962	0.560663
ppa002180m	1.09223	0.026046	1.03787	0.913712	0.689381	0.499207
ppa002185m	0.812379	0.00839894	0.530911	0.0865858	1.19075	0.324027
ppa002186m	1.55725	0.00281179	0		1.45914	0.25539
ppa002187m	0.0507456	0.000229755	0		0
ppa002202m	1.32575	0.0149832	0.515147	0.156929	0.989824	0.940468
ppa002205m	1.3279	0.000722715	0.511794	0.398387	0.562435	0.0701613
ppa002208m	2.24331	0.00368913	0.727765	0.840173	0.351503	0.252948
ppa002209m	1.55159	0.0042094	3.04679	0.464311	0.380697	0.0488807
ppa002214m	1.23784	0.0379592	0.931256	0.798926	0.69452	0.0819511
ppa002220m	0.642164	0.00151374	0.841072	0.599371	0.935442	0.695227
ppa002227m	1.34672	0.000487036	0.817575	0.428049	0.734715	0.0379439
ppa002231m	0.594136	0.378517	0		0
ppa002233m	0.834451	0.0106186	0.736827	0.398213	1.12796	0.745558
ppa002236m	0.875752	0.232648	0.650981	0.016732	1.44955	0.167697
ppa002243m	1.79018	0.0014166	0		0
ppa002251m	1.24931	0.0182463	0		0.769217	0.386459
ppa002259m	0		0		1.8288	0.0696095
ppa002262m	1.43242	0.00616123	0		0
ppa002263m	1.11688	0.120656	0.467187	0.488507	1.95974	0.00117166
ppa002269m	0.835458	0.0182771	0.719764	0.0762843	0
ppa002279m	1.39223	0.008684	1.87427	0.0177793	0.594166	0.346356
ppa002281m	0		0.88113	0.624716	0.73272	0.439448
ppa002288m	0		1.32135	0.0164433	2.0427	0.0459251
ppa002298m	1.79422	0.000725316	0.633948	0.810749	0
ppa002300m	0		0.375	0.0122658	0
ppa002307m	1.74519	0.000738397	0.603328	0.306917	0
ppa002328m	1.51004	0.00554599	0.835884	0.60936	0
ppa002329m	0.867253	0.0399954	0.597556	0.0855932	1.36997	0.345549
ppa002330m	1.20673	0.00868062	1.17411	0.308335	1.40976	0.226662
ppa002333m	0.666294	0.0021899	1.6315	0.112	0
ppa002334m	2.39129	0.000336354	0.625238	0.178682	0
ppa002341m	0.830427	0.0220563	1.1694	0.635107	0
ppa002356m	0.765807	0.0028713	1.35637	0.256541	1.31525	0.37812
ppa002358m	1.66413	8.07558e-05	0.481598	0.0290305	3.28189	0.00181944
ppa002366m	0		5.603	0.0264143	0
ppa002368m	0.839531	0.0393395	0		0
ppa002377m	2.9252	9.68787e-05	0		0
ppa002385m	1.75272	0.000931683	0		0.895385	0.623036
ppa002386m	1.05459	0.400846	0.440149	0.0303422	1.14197	0.689469
ppa002391m	0.33254	4.8642e-05	0		0
ppa002396m	1.63051	0.000199891	0.328757	0.157856	0.140532	0.0234225
ppa002401m	1.17478	0.047673	0.646075	0.175415	1.00259	0.992318
ppa002405m	1.17421	0.0289651	0.940684	0.762344	0.883722	0.853426
ppa002406m	1.2	0.0107765	0.947834	0.81106	1.32465	0.277427
ppa002409m	1.15603	0.0353993	0.957168	0.861828	0
ppa002410m	0.662486	0.00536051	0		0
ppa002415m	3.14969	0.000258616	8.05213	0.000118317	0.805134	0.576649
ppa002416m	1.27361	0.0418428	0.889688	0.625747	1.47893	0.358657
ppa002422m	4.07413	0.0409621	0		0
ppa002424m	0.694471	0.00266086	0.610995	0.164667	4.64958	0.238298
ppa002438m	1.51374	0.0420891	0.484862	0.289608	0
ppa002439m	1.25132	0.0034763	0.863089	0.554115	0.909037	0.408894
ppa002446m	0.792575	0.0208119	0.641648	0.11559	0.740868	0.252814
ppa002453m	1.16694	0.0817832	1.1597	0.399056	0.787507	0.0478793
ppa002468m	1.45524	0.000431513	1.5602	0.139221	1.1559	0.662117
ppa002469m	0.594019	0.00053095	0.365217	0.410159	0.547617	0.0870342
ppa002471m	2.04388	0.00115488	2.44738	0.111662	0.312837	0.0059363
ppa002475m	4.00711	4.80466e-05	0		1.7456	0.587436
ppa002481m	1.27858	0.0267397	1.08173	0.776024	0
ppa002487m	0.693551	0.00200885	0		0.644989	0.379289
ppa002488m	0.168578	0.00150884	2.48114	0.280434	0
ppa002489m	0.800604	0.00129303	0.737011	0.375935	0.930694	0.60812
ppa002502m	2.50017	0.0117943	0		0
ppa002511m	0		2.93768	0.00771421	0
ppa002524m	2.49717	0.00670731	0		0
ppa002525m	2.12132	0.00112674	1.41727	0.30469	0.352388	0.000693716
ppa002531m	3.60617	0.0253938	0.835821	0.851834	0
ppa002532m	1.23836	0.0181067	0.641657	0.290489	0.503314	0.150567
ppa002536m	1.34197	0.0239979	1.03603	0.891217	1.77426	0.154044
ppa002540m	1.16763	0.0118053	0.666037	0.0908089	1.62753	0.0108249
ppa002542m	1.7694	0.00621626	0		1.69303	0.216624
ppa002545m	1.57776	2.74773e-05	0		0
ppa002548m	1.58968	0.0205054	1.28661	0.510092	0.953941	0.961583
ppa002563m	1.65507	0.00497334	0.846033	0.144268	0.62575	0.0314695
ppa002564m	1.01238	0.986008	1.53132	0.341391	0.955199	0.857419
ppa002568m	1.50738	0.00626231	0.511709	0.0293709	0
ppa002571m	0.953409	0.31324	0.434036	0.0284374	1.45135	0.027945
ppa002575m	6.83621	0.0209346	0.0926162	0.489903	13.2293	0.844979
ppa002581m	0.91059	0.0448233	0.852607	0.526582	0.753822	0.111163
ppa002584m	2.37821	0.00470094	0.132502	0.0491283	0
ppa002585m	0		0.709284	0.026987	0
ppa002591m	0.134395	8.54317e-06	0.566895	0.125353	1.27034	0.291
ppa002592m	1.22482	0.0261108	0.838717	0.637917	1.28115	0.304192
ppa002595m	0.112234	6.07916e-05	0		0
ppa002598m	0.262322	0.00296688	0		0
ppa002600m	1.48159	0.0486782	0.0261869	0.171739	0.997934	0.994663
ppa002608m	1.92945	0.00906266	0		0
ppa002610m	0.931994	0.0941357	2.22466	0.887274	0.000272899	0.363509
ppa002613m	0		20.2317	0.00724938	0
ppa002621m	1.29234	0.00460763	0.46205	0.027823	0.741577	0.0172147
ppa002624m	0.639883	0.000783726	0.171642	0.0724309	0
ppa002628m	1.53659	0.571944	219.045	0.0384613	0
ppa002630m	0.963113	0.854985	0.174082	0.0806853	0.179686	0.0140586
ppa002641m	0.507127	0.00128885	0.815371	0.563633	0.793348	0.196807
ppa002646m	0.169208	0.000148563	0		0
ppa002648m	1.49592	0.00682889	0		0
ppa002655m	2.00319	0.00386635	1.67553	0.609436	0.564008	0.641761
ppa002658m	1.15927	0.118551	1.53592	0.0333692	0.322286	0.00131334
ppa002659m	1.45449	0.00246951	0		0
ppa002661m	0		0.756538	0.197204	1.2689	0.00441835
ppa002663m	1.33138	0.0391431	1.04354	0.890352	0.470386	0.386133
ppa002665m	1.26184	0.00930158	0.867899	0.413009	1.00893	0.967574
ppa002669m	1.34762	0.0163685	0.464835	0.413111	1.80596	0.0271943
ppa002671m	0		2.71494	0.00568994	0
ppa002674m	1.36822	0.282903	0.0664625	0.0547716	2.123	0.403096
ppa002686m	1.12508	0.398333	1.01749	0.988529	1.36809	0.327402
ppa002687m	0.774725	0.00488656	0.581829	0.494724	1.16856	0.82372
ppa002690m	1.05905	0.326813	0.620255	0.0165829	1.26631	0.37573
ppa002696m	1.14388	0.03312	0.590823	0.246622	1.56721	0.232344
ppa002702m	1.34633	0.0472354	0		1.38387	0.306273
ppa002705m	1.06789	0.000948418	0.649464	0.115057	1.22708	0.210599
ppa002707m	0		234.988	0.00797981	0
ppa002711m	0		0.419479	0.00500229	2.1714	0.0692023
ppa002712m	0.894404	0.0409163	0.589497	0.0093334	1.0878	0.812702
ppa002714m	1.23346	0.00253118	0.917066	0.530921	0.693504	0.271964
ppa002715m	2.07242	2.23551e-05	0.488862	0.0976107	0.713628	0.272109
ppa002723m	0.726167	0.00044936	0.16339	0.0570723	1.34096	0.0504789
ppa002725m	0		2.39425	0.000837753	0
ppa002732m	2.27195	0.000688702	2.08424	0.0924458	0
ppa002734m	3.64119	0.00186367	0		0
ppa002736m	1.17805	0.0193674	1.02005	0.940667	1.10342	0.714114
ppa002737m	0.302403	0.0907641	0.426287	0.0156558	2714.43	0.0436725
ppa002739m	2.17981	0.00705737	0		0
ppa002744m	2.22993	0.0159925	1.68594	0.0920595	9.12294	0.651903
ppa002757m	1.27831	0.016157	0.676977	0.108593	0.763333	0.610678
ppa002759m	0.742416	0.00921068	0.710588	0.235354	1.8376	0.0637141
ppa002773m	1.25282	0.0255122	0.717239	0.421773	1.68147	0.204198
ppa002775m	1.41798	0.770972	0.463432	0.8215	2.75581e-06	0.0107058
ppa002777m	1.35286	0.0034928	0.806132	0.494223	0.663534	0.417748
ppa002778m	1.85388	0.0162337	0		0
ppa002780m	1.58644	0.00315068	1.00174	0.995795	0.680642	0.369385
ppa002785m	1.44989	0.00923126	0		1.53847	0.255818
ppa002797m	1.65464	0.00271866	0		0
ppa002798m	1.06773	0.341585	0.228928	0.0305883	1.58464	0.0478404
ppa002801m	1.25564	0.0292194	0.970928	0.934405	0.498001	0.487649
ppa002804m	1.63674	0.0227212	0		0.394279	0.105328
ppa002810m	1.23982	0.0232697	2.43967	0.0382245	1.02405	0.950751
ppa002811m	0.899165	0.0224971	1.07521	0.695118	0.707979	0.12241
ppa002824m	2.01693	0.000457293	0.551254	0.263805	0
ppa002836m	1.8487	0.00571073	0.563174	0.451298	1.14693	0.88271
ppa002840m	5.6891	0.0041238	0.190635	0.228809	0.100735	0.666362
ppa002841m	1.19686	0.0262415	0.870269	0.762229	0
ppa002848m	0.755722	0.0199765	1.01243	0.935133	1.05353	0.919303
ppa002849m	1.49122	0.0249988	0.412291	0.080488	0
ppa002853m	0.755137	0.00621331	1.06428	0.806709	0.804411	0.359619
ppa002854m	0.981934	0.810305	0.520453	0.00938915	1.17134	0.283475
ppa002859m	0.13526	0.0256417	0		1.19431	0.0251772
ppa002863m	1.8015	0.000465435	3.52653	0.000213918	2.97492	0.0165186
ppa002868m	1.44251	0.0126707	0		0.900742	0.809785
ppa002874m	6.86594	0.0245196	0		0
ppa002877m	1.16256	0.0204711	0.686592	0.308225	0.886406	0.400624
ppa002885m	0.557289	0.0142584	1.22495	0.715816	0.745799	0.561691
ppa002893m	2.69417	0.000373969	0.24152	0.115741	2.97484	0.288057
ppa002901m	1.49748	0.047309	0		0
ppa002906m	1.02587	0.756085	0.673683	0.216058	11.387	0.0203908
ppa002910m	0.904314	0.128362	0.636637	0.119234	1.32544	0.117565
ppa002911m	1.19697	0.00554598	0.945208	0.802211	0.970574	0.94247
ppa002916m	2.16978	0.000599323	0.591094	0.264093	0.468834	0.224921
ppa002922m	1.15873	0.00834093	0.801518	0.479233	1.24916	0.600833
ppa002937m	1.28277	0.00354469	1.04308	0.865783	1.04545	0.6294
ppa002938m	0		0		1.25969	0.15797
ppa002939m	0.819118	0.0322035	1.85369	0.0194688	0.695715	0.222179
ppa002946m	1.62734	0.00651789	3.0332	0.0223226	0.303693	0.0112953
ppa002951m	1.49797	0.0386056	0		0
ppa002952m	0.82716	0.0228921	0.836373	0.27978	0
ppa002953m	1.10007	0.031151	1.5043	0.228519	1.13803	0.67214
ppa002956m	2.1331	8.34039e-05	1.81352	0.0699931	0
ppa002969m	1.75914	0.00110858	0		0
ppa002976m	0.973699	0.723799	0.601242	0.00620806	0.782162	0.371757
ppa002985m	10.5966	0.0461616	4.09696	0.659867	211813	0.0562839
ppa002986m	1.75104	3.86035e-05	0.536813	0.186741	0
ppa002995m	1.01416	0.86172	0.851448	0.308649	1.07806	0.428071
ppa003000m	10.6935	0.00220441	0.000169726	0.105412	0
ppa003005m	0		0.599404	0.0848703	0.845043	0.509903
ppa003014m	1.17208	0.0179072	0.736557	0.125217	0.894776	0.772552
ppa003016m	0.693573	0.000140269	0.301314	0.0759144	1.91862	0.523374
ppa003017m	1.12359	0.0178421	0.573651	0.0174364	0
ppa003019m	1.08584	0.336214	0.68412	0.55607	1.93475	0.108914
ppa003020m	1.41379	0.0213448	1.49985	0.0304391	0.616216	0.402528
ppa003021m	1.44326	0.770688	0.407206	0.893455	1.54555	0.0441935
ppa003024m	1.39411	0.0345547	0		0
ppa003026m	0.767916	0.0102092	0.728008	0.181703	0.846178	0.435304
ppa003027m	0		0.532502	0.012477	0
ppa003036m	0.160022	0.251135	13.934	0.512504	0.0148995	0.380183
ppa003038m	1.42079	0.00319403	1.69215	0.0362799	6.4124	0.000255478
ppa003041m	2.16402	0.0280795	0		0.415383	0.473525
ppa003043m	0.728062	0.0344189	0.588643	0.328225	0.87582	0.62889
ppa003047m	2.00123	0.00260567	1.54489	0.284567	0.635392	0.495822
ppa003051m	1.2741	0.00305882	0.824333	0.345295	0
ppa003053m	1.23251	0.0201449	0.764086	0.292845	1.28861	0.911509
ppa003055m	0		0.617504	0.378231	1.20869	0.262038
ppa003057m	0.389747	0.00169974	0.294441	0.0165887	0.785302	0.749027
ppa003059m	0.664586	0.0397504	0.357663	0.346742	0.953979	0.926959
ppa003063m	1.80207	0.200189	0		0.542764	0.524255
ppa003073m	1.20043	0.0142677	2.08535	0.00190637	0
ppa003079m	1.19381	0.000343813	1.08687	0.447302	1.72449	0.168035
ppa003086m	0.546228	0.000292625	0.195946	0.108545	1.01834	0.95937
ppa003091m	0.245617	0.118216	0.117242	0.00279686	0.0543059	0.549935
ppa003093m	0.730216	0.00134432	0.497218	0.0320256	1.32836	0.0540521
ppa003101m	1.46036	0.0157941	0		0
ppa003105m	1.10344	0.0392482	0.704831	0.291773	0
ppa003118m	1.27215	0.00587174	0.905515	0.703958	0.417257	0.454799
ppa003124m	0.292525	0.043207	1.08395	0.942335	0.454034	0.931598
ppa003128m	0.74024	0.00472507	1.06438	0.372758	1.22943	0.292934
ppa003129m	0.940885	0.203757	1.19098	0.334867	1.30336	0.06798
ppa003130m	1.3602	0.00147973	4.74079	0.0231029	0.53947	0.0162172
ppa003144m	0		0.354806	0.00662465	0
ppa003153m	1.21666	0.262086	0.491643	0.035879	1.04956	0.751371
ppa003154m	1.64784	0.00551563	1.20218	0.0359845	2.41728	0.0822958
ppa003158m	1.59017	0.0101454	0		0.191434	0.00976495
ppa003159m	1.86595	0.368387	25.7405	0.0359932	1.02309	0.964226
ppa003166m	0.497175	0.00531805	0.160507	0.123195	0.65565	0.679059
ppa003171m	0.503875	0.000632579	0.0980251	0.107181	5.71744	0.153305
ppa003175m	1.10163	0.0419986	0.656825	0.149729	0.902792	0.696206
ppa003176m	0.96271	0.975733	0.242701	0.0169108	0.254293	0.219472
ppa003182m	1.13549	0.0112038	0.773409	0.198486	0.662111	0.00943357
ppa003183m	0.477293	0.028882	0		0
ppa003190m	0.703865	0.0100659	0.480836	0.326497	0.279374	0.0891712
ppa003194m	3.29347	0.00335086	0		0
ppa003196m	1.29082	0.468573	0		38.1825	0.459258
ppa003207m	1.47934	0.000859986	0		0.43036	0.200483
ppa003215m	1.5127	0.0209192	0		1.81819	0.154485
ppa003216m	1.3394	0.00822811	1.74194	0.299314	0
ppa003221m	0.801594	0.0246184	0.685923	0.395208	0
ppa003224m	1.34554	0.0028574	0.376947	0.273398	1.10725	0.465361
ppa003232m	0.796421	0.653932	122.901	0.0324199	0
ppa003235m	1.13572	0.226438	1.44837	0.0359483	1.0231	0.969255
ppa003240m	1.57205	0.00481839	1.56458	0.106569	0.684081	0.299373
ppa003246m	0.979686	0.822304	0.591254	0.024522	1.01129	0.98104
ppa003250m	0.185574	0.0203939	0.341424	0.802626	0
ppa003251m	1.12798	0.558974	0		3.27387	0.188989
ppa003252m	0.749588	0.00873749	0		0
ppa003254m	1.10198	0.00772127	1.53157	0.199917	1.07936	0.523492
ppa003256m	3.26143	0.0197735	0.0414776	0.263926	0
ppa003263m	1.15538	0.203188	1.74214	0.428736	0.295328	0.116984
ppa003264m	0.829407	0.0656218	0.799959	0.436723	0.746276	0.243607
ppa003265m	0.863707	0.0243545	0.254584	0.0883854	0.492706	0.00914817
ppa003269m	2.60663	0.00344596	1.86066	0.333139	0.348063	0.0150747
ppa003275m	1.20292	0.016453	0		0.417162	0.161531
ppa003276m	0.957647	0.918847	0.370393	0.0400167	4.61625	0.381271
ppa003278m	0		0		8.79731e-06	0.0344979
ppa003281m	1.07505	0.458156	0		1.10458	0.806378
ppa003282m	0		0.579238	0.0116862	1.92571	0.356495
ppa003283m	0.735301	0.0144488	0		0
ppa003284m	0		3.13989	0.007228	0
ppa003285m	1.29401	0.0185493	1.09598	0.744037	1.41562	0.137656
ppa003286m	1.88118	0.00107241	0		4.4485	0.0826528
ppa003287m	0.994808	0.814567	0.386265	0.0393363	1.74583	0.0199374
ppa003292m	0		0		10.3395	0.410129
ppa003307m	1.18464	0.00840787	0.818392	0.474584	0.934136	0.41319
ppa003320m	0		0.596904	0.706965	1.33218	0.401466
ppa003321m	1.10149	0.0304441	0.783746	0.387318	1.34929	0.357172
ppa003323m	1.65546	0.00816461	0		1.68597	0.388992
ppa003328m	0.832432	0.0227895	0.597742	0.116463	1.40077	0.194181
ppa003333m	1.79456	0.00149276	9.43708	0.03686	0.444758	0.0568532
ppa003339m	1.62925	0.0146841	9.10606	0.38593	0.118751	0.185645
ppa003344m	0.85332	0.0368369	0.763328	0.129785	0.876366	0.224003
ppa003347m	2.15097	0.000139707	0		0
ppa003357m	1.07556	0.0406722	1.01551	0.935106	1.19857	0.198634
ppa003359m	0		0.814726	0.031022	0
ppa003363m	0.701082	0.00368698	0		1.89493	0.405488
ppa003364m	0		0.430307	0.0410339	1.33887	0.147965
ppa003367m	0.685061	0.266761	1.31562	0.434371	0.916221	0.838457
ppa003369m	2.2664	0.00131093	0		0
ppa003374m	1.15402	0.0154391	1.14415	0.326436	1.44926	0.176297
ppa003382m	0.1051	0.0547182	2210.13	0.00432259	0
ppa003384m	0.835467	0.00126031	0.937401	0.692679	1.86315	0.0968623
ppa003390m	0.623518	0.0100406	0.660711	0.317221	0.508718	0.565252
ppa003391m	0.641537	0.00108522	1.04681	0.692798	1.15712	0.728471
ppa003392m	0.992248	0.96213	0.674991	0.042779	1.02372	0.942061
ppa003399m	0.2275	0.000105924	0.748669	0.355179	0
ppa003400m	1.28274	0.0324625	0.627422	0.398127	0
ppa003411m	0.832851	0.0241539	0.83502	0.604475	0.684884	0.238811
ppa003415m	1.18956	0.0389417	0.645976	0.348789	0
ppa003418m	1.39041	0.0447767	1.25303	0.585393	0
ppa003419m	0.854303	0.356479	0.404798	0.0169907	0
ppa003422m	2.03694	0.000422299	0.212119	0.0750452	0
ppa003424m	2.52813	0.000362421	1.57319	0.243871	0.608451	0.349702
ppa003431m	1.70207	0.00364543	0		0
ppa003432m	0.891794	0.0349102	0.696855	0.0801988	0.965041	0.848858
ppa003438m	0.548048	0.00620306	0.268299	0.0243465	0
ppa003440m	0.85147	0.0448414	0.781813	0.452619	1.30095	0.320617
ppa003441m	2.17553	0.0025186	0		0
ppa003456m	1.10635	0.0361086	0.896252	0.71448	1.26181	0.0149062
ppa003457m	1.42136	0.0264656	0.753971	0.397908	0.696528	0.0582796
ppa003458m	0.798886	0.00797438	0.515531	0.0941816	1.64245	0.265047
ppa003459m	1.08458	0.00906586	1.01118	0.955799	1.14408	0.672868
ppa003460m	0.49846	5.43282e-05	0.769228	0.351662	1.22532	0.237655
ppa003465m	0.924855	0.0205537	1.39763	0.193899	0.708632	0.172534
ppa003468m	1.50313	0.0182405	2.01539	0.0275249	0
ppa003471m	0.589525	0.000433859	0.762181	0.0927937	2.02027	0.808535
ppa003475m	1.15878	0.176599	1.9583	0.00953432	0
ppa003476m	0.764903	0.00547766	1.56958	0.176957	0
ppa003477m	1.17339	0.109996	0.53314	0.0191772	0.825801	0.670962
ppa003478m	0.900066	0.0377384	0.655028	0.136717	1.26618	0.175933
ppa003487m	2.29624	0.000603355	0		0
ppa003488m	1.33977	0.0262377	0.532842	0.128889	0.804867	0.653174
ppa003492m	1.26865	0.00237839	1.7308	0.0342891	1.29435	0.769352
ppa003501m	0.360636	0.00811842	1.08558	0.82186	1.59389	0.430348
ppa003508m	1.78669	0.01429	0.334453	0.212415	0.493826	0.303782
ppa003514m	1.37567	0.0268042	2.58399	0.0251253	0.731838	0.255432
ppa003522m	0.691151	0.00135154	1.77854	0.00679788	0.360493	0.0561568
ppa003537m	0		0.458841	0.0278092	0
ppa003541m	0.84284	0.00653778	0.898301	0.415644	0
ppa003542m	1.37728	0.000192504	1.00221	0.978368	0.699157	0.0986363
ppa003543m	1.23936	0.00522303	1.7571	0.0561636	1.03952	0.730852
ppa003544m	1.05023	0.269149	1.43853	0.0104443	1.09263	0.443463
ppa003545m	1.56945	0.00370711	1.49639	0.359936	0.714181	0.489843
ppa003549m	1.2445	0.128251	1.66538	0.0456397	1.34071	0.534598
ppa003552m	1.24014	0.0237185	0.568593	0.0215775	0.771872	0.671563
ppa003559m	1.405	0.00140137	0		0
ppa003560m	0.453906	0.00510131	0.0664398	0.215545	0.470894	0.873916
ppa003562m	1.15771	0.112654	0.680229	0.187303	1.80003	0.216391
ppa003569m	2.34577	0.00255556	0		0
ppa003574m	1.22998	0.00844446	0		1.24001	0.389815
ppa003575m	1.35567	0.0194436	0.894818	0.768203	0.604177	0.480367
ppa003580m	0.613997	0.00160866	1.01504	0.941088	1.46638	0.405088
ppa003597m	0		0.944576	0.758178	1.46865	0.0384722
ppa003601m	0		0.242315	0.0341441	1.05399	0.97212
ppa003603m	0.939391	0.0108202	1.22567	0.278316	0.58648	0.00751424
ppa003611m	1.2883	0.0432324	0.838244	0.284997	89.5021	0.625315
ppa003613m	1.68176	0.0168388	1.87281	0.0393841	0.950467	0.930175
ppa003614m	0		0		0.00263057	0.252449
ppa003617m	1.66478	0.0166449	0.553362	0.105876	0
ppa003619m	6.76988	0.0107644	5.65163	0.535786	0
ppa003627m	1.3335	0.0195946	1.18462	0.504349	0.505716	0.298579
ppa003635m	1.14617	0.0168124	0.919619	0.844763	1.16963	0.466459
ppa003636m	0.748999	0.00443487	0		0.851334	0.162272
ppa003650m	0.965474	0.816065	0.383145	0.0399471	0.89919	0.707647
ppa003660m	0.853708	0.0178468	0.656471	0.0490225	0
ppa003664m	1.25007	0.000872656	0		0
ppa003669m	0.876713	0.185223	0.919281	0.805774	1.20373	0.336728
ppa003677m	1.112	0.174892	0.432121	0.0283736	1.30642	0.553586
ppa003678m	0.946448	0.276521	0.555522	0.0429194	1.18331	0.114095
ppa003684m	0		0.547072	0.0477687	1.40781	0.146861
ppa003686m	0.854183	0.0100748	0.724808	0.0475936	1.6003	0.0476056
ppa003690m	0		1.53935	0.0402786	1.32927	0.568948
ppa003691m	1.19987	0.0118555	0.596157	0.212957	1.10007	0.65091
ppa003698m	0.81628	0.133473	7.29073	0.042519	0.502754	0.353902
ppa003699m	1.19318	0.00954875	0		0.814629	0.696377
ppa003700m	3.82398	0.000476969	0		3.79398	0.000804936
ppa003706m	2.06227	0.0294814	0		1.76768	0.348033
ppa003709m	1.09571	0.0248216	1.11525	0.627178	0.516447	0.159107
ppa003711m	1.10794	0.0417945	0.744289	0.132809	0.835257	0.366835
ppa003713m	0.842001	0.0101982	0.678188	0.0486777	1.03221	0.764881
ppa003715m	2.63691	0.00184554	0		0
ppa003716m	1.55567	0.0221201	0.54783	0.361338	3.44751	0.342621
ppa003717m	0.705346	0.00415625	0		0.666366	0.0607068
ppa003722m	1.374	0.0185688	0		1.04082	0.953092
ppa003724m	0.798	0.0256499	0.633776	0.268581	0
ppa003732m	0.808027	0.0178818	0.798491	0.677194	0.213271	0.146043
ppa003733m	2.14031	0.00174805	0		0
ppa003735m	1.18925	0.00458177	0.822557	0.291044	0
ppa003739m	0.685562	0.00704772	0.547149	0.15234	1.06437	0.821981
ppa003747m	1.36788	0.0490402	0.402151	0.0761102	0.495529	0.285895
ppa003760m	1.37162	0.0484421	0		0.994283	0.989391
ppa003769m	1.16523	0.031907	0.43183	0.126653	0.8522	0.797598
ppa003791m	22.2249	0.0326522	0.0609749	0.379801	27.5442	0.798774
ppa003792m	1.12293	0.0480433	0.816041	0.358349	0.956176	0.877166
ppa003794m	0.733068	0.0336484	0.365263	0.0550229	0
ppa003796m	0.456305	0.00381119	0.974555	0.960694	0.949471	0.866671
ppa003798m	2.12843	0.000104761	0		1.11552	0.48038
ppa003804m	0		1.41417	0.719719	0
ppa003807m	1.98867	0.000527239	0.477481	0.190909	1.27071	0.0522695
ppa003812m	1.28084	0.0121609	16.3294	0.141167	1.62737	0.249943
ppa003817m	1.24801	0.0269363	1.57143	0.0521539	0
ppa003819m	0.405218	0.000295939	0.534526	0.0734816	0.7747	0.246715
ppa003823m	1.01584	0.591792	0.637227	0.2074	1.02514	0.762744
ppa003824m	2.16519	0.000594145	0.726512	0.620672	0
ppa003830m	0.795258	0.0224018	0.571479	0.030092	0.67735	0.049461
ppa003836m	0.883103	0.0367978	0.898849	0.68504	0.987213	0.875558
ppa003841m	1.40114	0.0137183	1.40073	0.338609	0.780347	0.744003
ppa003849m	0.669412	0.00970201	1.92474	0.421365	0.68246	0.601744
ppa003850m	1.03827	0.366055	0.935035	0.809887	1.11932	0.0250679
ppa003852m	0		2.06082	0.0541626	1.23858	0.453215
ppa003857m	1.06077	0.483877	0.628436	0.00721278	1.22996	0.703589
ppa003858m	1.19382	0.000318169	1.26166	0.244236	0.99321	0.963126
ppa003864m	0.879189	0.245021	0.53298	0.1067	0.741051	0.626245
ppa003869m	1.48092	0.0181474	0.28511	0.0909577	0
ppa003870m	1.08532	0.258752	1.72618	0.0344147	1.77819	0.289712
ppa003871m	2.42508	0.0018194	0.513723	0.555322	0.816656	0.50858
ppa003872m	0.920433	0.0495993	1.18265	0.0979756	0.93531	0.658501
ppa003877m	1.12501	0.0350608	1.48266	0.0837467	1.24836	0.319702
ppa003883m	1.66658	0.000880014	0.314304	0.0570713	0
ppa003893m	1.65607	0.00274847	0		0.433956	0.19077
ppa003894m	0.937706	0.353701	1.72429	0.0154586	1.41553	0.515309
ppa003899m	0.692616	0.00110722	0.795903	0.498681	0.819222	0.450184
ppa003910m	2.16971	0.000157061	1.77747	0.0144977	0.374997	0.00876957
ppa003914m	0		1.5147	0.51458	0.649085	0.35774
ppa003915m	1.26475	0.00674658	1.40704	0.193951	0.587314	0.372018
ppa003918m	0.714718	0.000293617	2.01351	0.00612017	1.316	0.347442
ppa003919m	0.966196	0.487089	0.762766	0.001559	1.09088	0.674554
ppa003926m	0.840657	0.00221982	0.688994	0.371172	0
ppa003927m	0.713665	0.0353546	0.60104	0.0762566	0.897388	0.724391
ppa003929m	1.03901	0.96946	0.0921485	0.0221071	0.539006	0.490873
ppa003935m	1.32317	0.00662834	1.1061	0.461517	0.863414	0.579654
ppa003941m	0.907194	0.190478	0.810049	0.049484	1.35036	0.432964
ppa003942m	0.990531	0.917304	0.892041	0.672727	1.20152	0.365973
ppa003954m	1.43122	0.00307947	0.576685	0.101426	1.68075	0.179477
ppa003955m	1.10106	0.00984047	0.800266	0.0966159	1.09359	0.329462
ppa003967m	0.374489	0.199027	0.370265	0.000900494	1.26001	0.29063
ppa003971m	1.4184	0.0194682	0.200825	0.0580582	0
ppa003972m	0.837259	0.00169506	1.0573	0.799905	1.64345	0.336416
ppa003975m	1.70678	0.000338382	1.9008	0.0749798	0.786101	0.61889
ppa003977m	2.08547	0.00496169	0		0
ppa003988m	1.18276	0.00335493	1.18927	0.180262	0.971427	0.907766
ppa003991m	1.23403	0.074586	1.1868	0.391089	0.104628	0.388777
ppa003995m	2.33602	0.000185978	0.777221	0.47009	0.820061	0.50178
ppa004000m	1.6072	0.000538182	0.743607	0.267796	0.214311	0.00122204
ppa004002m	0.688572	0.0330761	0.539898	0.091557	0
ppa004004m	1.35731	0.0382599	0		0
ppa004009m	5.11886	0.00185005	3.89373	0.235355	0.305704	0.178078
ppa004011m	2.00341	0.000357333	0.353385	0.123853	0.861299	0.903212
ppa004022m	0.921746	0.0150585	0.876582	0.614327	1.27675	0.445368
ppa004025m	0.897024	0.210246	0.9271	0.264194	1.35188	0.0546064
ppa004026m	1.09716	0.020781	0.726032	0.00921173	0.650782	0.549714
ppa004030m	0.5266	0.00108655	0.12107	0.0476579	0
ppa004032m	1.27234	0.014457	1.23149	0.197062	0.992225	0.949542
ppa004033m	1.466	0.0117454	0.192243	0.120078	0
ppa004034m	1.78224	0.0234249	0.386799	0.184768	0
ppa004035m	1.44901	0.0398986	0		0
ppa004037m	1.24036	0.0188271	0		0
ppa004041m	0.781538	0.00745227	0.866079	0.0973855	1.18578	0.672931
ppa004046m	1.09896	0.25237	0.752672	0.0376169	1.5641	0.0355369
ppa004048m	0.287729	0.36647	0.147119	0.765699	112.479	0.365341
ppa004053m	1.22027	0.0105686	0.59406	0.932018	1.46913	0.0601813
ppa004060m	0.908655	0.00539014	0.784966	0.463317	1.36975	0.434934
ppa004063m	1.28302	0.000684857	1.48975	0.0282544	0
ppa004068m	1.15719	0.0115816	0.620622	0.111011	1.0564	0.735562
ppa004069m	1.54845	0.000336006	0.481625	0.0490632	1.01537	0.88268
ppa004078m	1.58508	0.0053831	1.49756	0.582502	0
ppa004082m	0.0321267	0.00516876	0.0351164	0.264202	0
ppa004086m	1.59707	0.00650769	1.04694	0.775587	1.67574	0.173094
ppa004090m	14.0713	0.00252644	0.00305458	0.116234	2.27104	0.634521
ppa004093m	0.857523	0.0124382	0.602496	0.0383924	0.572545	0.137855
ppa004097m	1.57768	0.00609423	0.64332	0.209472	3.14663	0.0392506
ppa004098m	0		0.0291201	0.0388688	0
ppa004099m	1.32084	0.0474514	1.4983	0.0721321	1.03323	0.921593
ppa004109m	0.766715	0.0179994	2.27164	0.013831	0
ppa004116m	1.44802	0.00562426	1.21975	0.624155	1.04711	0.79597
ppa004117m	0.144459	0.00831467	0.0180542	0.302934	0.104711	0.7239
ppa004124m	0.828446	0.0325024	1.13754	0.689415	0
ppa004127m	1.415	0.0261021	0		0.32645	0.0977078
ppa004132m	0.970483	0.104299	0.369512	0.0237802	0.185755	0.0150427
ppa004135m	0.918918	0.061291	0.986293	0.937943	1.11491	0.328447
ppa004143m	0.892281	0.00638966	0.877919	0.39193	1.2607	0.303925
ppa004144m	0.579066	0.232283	0		0.96882	0.843095
ppa004151m	0.881247	0.000785122	0.629921	0.208422	0.574689	0.0387033
ppa004152m	1.51898	0.000620868	1.2234	0.369691	0
ppa004157m	1.73714	0.0353976	0		0
ppa004158m	1.30617	0.0325505	0		0.295007	0.0107524
ppa004161m	0		0		0
ppa004172m	1.23389	0.0132517	2.36347	0.0603564	2.78692	0.0494784
ppa004177m	0		1.94878	0.0477055	0
ppa004183m	0.817108	0.0450442	1.1291	0.746324	0.768909	0.458568
ppa004186m	1.16261	0.023689	0.707215	0.0977858	1.01533	0.915803
ppa004189m	1.35294	0.0224651	0		0
ppa004196m	1.04861	0.19056	0.565123	0.0117234	1.79132	0.0103231
ppa004200m	0		1.15112	0.652265	1.17494	0.556242
ppa004206m	1.71673	0.00106405	0		0
ppa004215m	1.42148	0.00229175	0.557631	0.150787	0.616556	0.0960828
ppa004218m	2.81586	0.0095384	0		0
ppa004220m	0.851978	0.0332373	0.505655	0.139537	0.67648	0.171502
ppa004221m	2.11374	0.241683	0		0
ppa004225m	0.657753	0.00501298	0.704091	0.16389	0.542464	0.29961
ppa004228m	0.925224	0.0428834	0.647376	0.0845876	0.717096	0.140584
ppa004234m	0.81302	0.00171415	0.887306	0.75776	1.58102	0.15316
ppa004240m	0		0.630129	0.027888	1.75629	0.066996
ppa004242m	0.765456	0.0330209	1.28836	0.287288	1.20405	0.745974
ppa004243m	2.5536	0.000951204	0.299953	0.161506	0
ppa004245m	0.655827	0.0251834	0		0
ppa004250m	2.89985	0.000217042	2.83134	0.00334916	0.18107	0.0419897
ppa004257m	0		2.11264	0.564361	392.274	0.130406
ppa004259m	1.38943	0.00816623	0.722659	0.606444	0
ppa004262m	0.803877	0.00805279	0.00451796	0.0806055	0.660974	0.17487
ppa004263m	1.16154	0.0165951	0.670625	0.0478788	2.04619	0.0574992
ppa004264m	0.615254	0.017383	0.859612	0.703559	0
ppa004265m	1.84264	0.00298971	0.919266	0.878027	0.562927	0.0740616
ppa004268m	0.693984	0.023095	1.1948	0.0857444	1.25892	0.599859
ppa004272m	1.21252	0.0389026	1.16928	0.71896	0
ppa004278m	0.898197	0.0350284	0.857481	0.299575	1.31694	0.419796
ppa004279m	0		0		0
ppa004282m	1.63502	0.00224061	0		0
ppa004285m	1.13307	0.220336	2.12331	0.0328743	0.652604	0.346818
ppa004291m	2.07049	0.00366892	0.226916	0.0827053	0
ppa004295m	0.885797	0.0254248	0.733365	0.285704	0
ppa004296m	0.888989	0.265906	0.720508	0.260412	0.962334	0.868901
ppa004300m	1.47849	3.50204e-05	1.87312	0.0242084	0.784507	0.111419
ppa004316m	0.884897	0.00809019	0.741019	0.144424	0.887879	0.644526
ppa004317m	1.34838	0.0443712	0		0
ppa004321m	0.75811	0.000266149	1.18024	0.101957	1.41305	0.434371
ppa004322m	1.08462	0.524929	0		1.30498	0.245329
ppa004323m	1.20448	0.000184509	0.87864	0.466742	1.69543	0.115736
ppa004328m	0.585321	0.02349	0		0.729948	0.499452
ppa004334m	1.51538	0.00620088	1.37444	0.529411	0
ppa004336m	0.854331	0.0394966	0.971143	0.890696	0
ppa004339m	1.56028	0.00679534	2.45722	0.0092289	0.634802	0.118489
ppa004341m	0		3.05973	0.0201003	3.61207	0.0152601
ppa004344m	1.54486	0.0490412	0		0.549052	0.211461
ppa004349m	1.0613	0.000207774	0.682419	0.0681813	1.07925	0.176881
ppa004350m	0		0.860523	0.386506	1.83043	0.0216627
ppa004357m	1.42578	0.00275545	0		0
ppa004363m	0.975824	0.0284909	1.1028	0.650263	0.636722	0.352535
ppa004366m	1.92904	0.0319894	2.51005	0.34002	1.52769	0.826256
ppa004369m	1.23055	0.48804	0.471195	0.0115903	1.24359	0.314887
ppa004372m	0.502023	0.00872436	0		0
ppa004373m	1.85293	0.000841782	0.546754	0.377284	0
ppa004375m	1.30882	0.00261699	0.756595	0.277736	0.988692	0.93435
ppa004380m	0		1.97329	0.0416366	0.753597	0.741898
ppa004381m	1.19643	0.0113988	0.893701	0.57652	1.05562	0.700188
ppa004383m	0.879402	0.249595	0.539512	0.0496956	1.39365	0.576097
ppa004387m	1.24632	0.0158715	0.646455	0.172281	0
ppa004392m	0		0.507005	0.0170134	0.926885	0.620477
ppa004400m	1.35369	0.0800497	0.507294	0.101279	0
ppa004410m	1.34867	0.00208817	0		0
ppa004411m	1.32906	0.00104558	0.448134	0.137946	0.817728	0.475818
ppa004425m	0.89163	0.0175152	0.591855	0.0288797	1.02393	0.920773
ppa004426m	1.15623	0.00277498	2.48644	0.0716511	0
ppa004427m	0.864277	0.00228186	0.750968	0.455134	0.625646	0.000348322
ppa004430m	1.22808	0.0381308	0.530547	0.0541159	0
ppa004433m	1.85808	0.000486716	1.99589	0.0154853	1.16252	0.661108
ppa004448m	0.941923	0.0295706	0.97412	0.809804	1.35399	0.14479
ppa004450m	2.21831	0.000332959	0		0
ppa004451m	1.18829	0.0115637	0.360435	0.0902821	0
ppa004454m	0.936232	0.131662	1.9977	0.0324571	0
ppa004456m	1.52138	0.0040234	0.745569	0.511805	0.493694	0.385822
ppa004457m	1.12169	0.0419953	1.07409	0.700489	0.987276	0.96902
ppa004461m	1.00622	0.942451	0.386676	0.016517	1.44471	0.0362523
ppa004484m	1.22777	0.00357698	0.85018	0.236524	1.46991	0.671902
ppa004492m	1.54449	0.0152964	0		0.678082	0.607844
ppa004498m	1.90638	0.00188296	0.203579	0.042334	0
ppa004499m	2.45814	0.000864296	0		0
ppa004505m	1.24713	0.00188011	1.78643	0.102855	0.920717	0.627216
ppa004507m	1.36734	0.0203451	0.748543	0.37359	0.924938	0.871186
ppa004508m	0.6491	0.00111348	0.851461	0.558059	1.30971	0.29188
ppa004513m	0.932801	0.0461273	0.763245	0.531646	1.4195	0.330831
ppa004520m	1.47268	0.0119226	1.08935	0.831178	0
ppa004524m	5.55804	6.62928e-05	8.81487	0.00212668	0.32053	0.0216225
ppa004527m	0.542014	0.00297261	0.616734	0.15019	0
ppa004529m	1.14195	0.000108297	0.761574	0.501934	0.627214	0.108293
ppa004530m	1.70664	0.0256786	0		0
ppa004531m	1.50985	0.0482674	0		0.94784	0.901412
ppa004538m	1.78626	0.00090952	0.759149	0.25006	1.17662	0.397965
ppa004541m	1.00494	0.931021	0.373816	0.0277913	1.47847	0.255521
ppa004542m	1.17742	0.032312	1.35937	0.281793	0.71266	0.462531
ppa004544m	2.04622	9.61893e-05	1.3852	0.248113	2.06721	0.0615859
ppa004549m	1.37759	0.0240764	0.788807	0.364798	1.07643	0.852699
ppa004550m	0.968529	0.785646	1.70344	0.0159418	0
ppa004555m	1.13334	0.00342019	0.626878	0.321953	0
ppa004557m	0.787056	0.0295192	0		2.28163	0.0562264
ppa004571m	1.98958	0.000198413	0.3599	0.0650807	0
ppa004572m	0.64697	0.00317594	0.930508	0.594839	1.3501	0.27937
ppa004580m	0.784324	0.0185664	0.909742	0.686747	1.55715	0.49704
ppa004587m	0.7661	0.00452824	0.891992	0.686238	1.29453	0.170067
ppa004592m	3.47611	0.000146679	3.16539	0.0200684	1.26533	0.534987
ppa004595m	1.28121	0.0326016	0.589756	0.092272	1.26692	0.714549
ppa004597m	0.72434	0.00603018	0.52802	0.0972587	0.879522	0.469638
ppa004598m	0.819307	0.0959634	0.509942	0.0236984	0
ppa004602m	1.42485	0.00830319	0.625113	0.107908	0.846858	0.819347
ppa004603m	0.752509	0.00490101	2.00401	0.0502382	0.594469	0.255269
ppa004604m	0.999867	0.996448	0.966347	0.800623	1.37314	0.0946093
ppa004606m	0		2.25563	0.25504	1.94085	0.0396499
ppa004610m	0.682406	4.66989e-05	0.119306	0.0434339	0.673663	0.0875813
ppa004616m	1.296	0.0403987	0		0.802527	0.256194
ppa004623m	1.33776	0.0312503	0.98082	0.967308	0.689883	0.60922
ppa004629m	1.09901	0.00564115	0.732414	0.116109	0.941488	0.774005
ppa004633m	1.01967	0.680252	1.28742	0.0433545	1.12526	0.494846
ppa004636m	1.98397	0.00479697	0.995689	0.998993	3.352	0.0327638
ppa004637m	1.26809	0.00608935	0.925709	0.702288	1.38383	0.3801
ppa004639m	1.3071	0.0436761	0		3.72068	0.022648
ppa004644m	0.818477	0.0501716	0.635581	0.167167	2.81459	0.219568
ppa004649m	0.868118	0.0343413	0.544687	0.187512	0
ppa004652m	0		2.0069	0.00361253	0
ppa004659m	0.839615	0.126783	0.61946	0.0822659	2.19047	0.268331
ppa004664m	0.623361	0.00558761	0.808866	0.503832	0.422856	0.121486
ppa004665m	1.32574	0.0237367	1.19936	0.560321	2.92893	0.006456
ppa004673m	1.32362	0.00217671	0.90722	0.601264	1.46507	0.0485815
ppa004676m	1.09804	0.0452183	0.637091	0.216631	2.07555	0.0349109
ppa004684m	0.446288	0.00233348	0		0
ppa004691m	78.3689	0.0215702	0.118227	0.67053	390474	0.166895
ppa004693m	1.39743	0.000624439	0.875986	0.667095	1.11163	0.590337
ppa004698m	1.37113	0.00128344	0.568936	0.238079	0
ppa004703m	0.81125	0.0103263	0.454983	0.145226	1.14814	0.416349
ppa004706m	1.74351	0.0122216	3.03387	0.00331292	0
ppa004707m	1.23353	0.0371898	0.383547	0.119492	1.51463	0.231427
ppa004708m	0.612048	0.0108054	0.759894	0.177667	0.666572	0.206747
ppa004709m	1.98908	0.00268776	0		0
ppa004710m	2.17196	0.000293629	0		0
ppa004713m	1.38571	0.00196696	0.722794	0.244504	1.02407	0.844474
ppa004718m	1.45313	0.00748718	0		0
ppa004729m	0.891736	0.00427459	1.25755	0.163735	1.7631	0.0219653
ppa004737m	0.812684	0.870048	328.013	0.00358816	0
ppa004740m	0.842906	0.00732088	0.50003	0.106333	0
ppa004750m	1.90558	0.0490883	1.49714	0.834496	0.617938	0.49793
ppa004754m	0		0		0.0936415	0.210918
ppa004758m	1.15169	0.0102207	0.956089	0.770394	1.22	0.524731
ppa004761m	0.0915074	0.00316624	0.703106	0.939794	0.886172	0.94061
ppa004762m	1.54229	0.00466137	0		0.289109	0.0431235
ppa004763m	0.862783	0.0198111	0.522443	0.144913	1.09561	0.528535
ppa004764m	1.34849	0.0385609	0.420191	0.0184079	0.685009	0.424038
ppa004773m	0.848398	0.020051	0.784374	0.414246	0.000126324	0.112837
ppa004776m	2.37087	0.0501504	0.0812208	0.00443548	1.12368	0.477516
ppa004779m	28.2841	0.0554157	31.8265	0.0656463	0.000354228	0.049941
ppa004781m	3.80876	0.0201729	0.0352671	0.170657	0.0944601	0.581548
ppa004783m	0.8433	0.0181887	0		0.782952	0.665636
ppa004784m	1.22071	0.0171045	1.15669	0.177319	1.93192	0.013348
ppa004787m	0.766464	0.736197	0.0154444	0.00110981	0
ppa004793m	1.27234	0.00615638	0.678184	0.300761	1.84614	0.228605
ppa004802m	0.855554	0.0226526	0.589793	0.11754	0.673468	0.129651
ppa004813m	0.88041	0.0294679	1.26993	0.0123281	0
ppa004815m	2.27384	5.20415e-05	1.17515	0.23994	0.927605	0.659602
ppa004817m	2.09536	0.000740243	0.177146	0.0905742	0
ppa004818m	1.85444	0.000102476	0		2.03427	0.00138053
ppa004822m	1.07577	0.0104082	1.06539	0.427278	1.32185	0.457145
ppa004823m	75.805	2.25879e-07	0.966502	0.810149	0
ppa004833m	0.54254	0.00161051	0.588223	0.265573	0.74661	0.431559
ppa004839m	0.851692	0.0382124	0.762676	0.174943	0.829193	0.408637
ppa004844m	0		0		1.67835	0.243467
ppa004850m	0.695202	0.0118421	0.916533	0.717697	0
ppa004851m	1.25157	0.00873976	1.17161	0.561808	1.25779	0.0114777
ppa004852m	1.47521	0.00515899	0		0
ppa004870m	1.05465	0.415509	1.79906	0.0390024	1.41998	0.404834
ppa004871m	2.01801	0.0117024	0		0
ppa004872m	0		0.337514	0.0381725	0.933655	0.957565
ppa004876m	0.866276	0.0308555	1.03747	0.882133	0.532724	0.0644994
ppa004881m	5.42616	0.127428	4.42009	0.580157	0
ppa004883m	0.743232	0.00336412	0.566083	0.0685389	0.663319	0.0632882
ppa004887m	0.204239	0.261832	6329.79	0.00899589	0.0409502	0.106914
ppa004902m	1.1297	0.0459863	1.06719	0.803391	1.55256	0.215215
ppa004904m	1.25958	0.00223545	0.723247	0.301093	0.886111	0.254011
ppa004905m	0.916753	0.0201373	0.585142	0.0726243	0.997401	0.992003
ppa004909m	1.50747	0.000131117	1.58421	0.118907	1.02009	0.965553
ppa004911m	1.2921	0.00837898	1.22752	0.1022	4.62191	0.448401
ppa004917m	1.30762	0.0136668	1.10488	0.676014	0.775154	0.430146
ppa004934m	1.19781	0.025984	0.845781	0.63755	0.727218	0.284285
ppa004936m	0.874774	0.0675728	0.608998	0.0239224	0
ppa004945m	2.54896	0.039319	0		0
ppa004950m	1.1791	0.00815001	0.594244	0.351081	1.73498	0.0129474
ppa004954m	0.698779	0.0295191	0		0
ppa004955m	1.35635	0.0107151	0.561456	0.317782	0.114772	0.0452899
ppa004961m	1.22123	0.0092232	1.03351	0.939049	22.0283	0.393328
ppa004962m	1.62484	0.00107373	0		0
ppa004966m	2.41489	0.000654875	2.7346	0.0133221	1.71262	0.330532
ppa004968m	1.31476	0.00516219	0.714546	0.3284	0.689982	0.00341361
ppa004970m	1.93234	0.00171526	0		0
ppa004973m	0.910232	0.0263267	0.94318	0.640267	0.87274	0.419531
ppa004976m	1.70079	0.016057	0		0.380322	0.49445
ppa004978m	2.83763	0.000733601	3.79208	0.0145477	0.459039	0.00967443
ppa004980m	1.38376	0.00655952	0.615635	0.255813	0
ppa004981m	1.20414	0.0422578	1.39523	0.740574	0.454703	0.236378
ppa004988m	1.51674	0.00218402	0		0.66203	0.262712
ppa004990m	1.78414	0.0178861	0.000883531	0.121002	0
ppa004992m	1.2183	0.0686581	0.851252	0.567079	1.64132	0.0410401
ppa004996m	1.2603	0.0127946	0.910567	0.748921	0.950801	0.9175
ppa004997m	0.0582267	0.00132684	23.4944	0.00100379	0
ppa005003m	0.547631	0.444368	1.28671	0.0133902	0
ppa005005m	0.617678	0.0154773	0		0
ppa005010m	1.13228	0.049379	0		0
ppa005013m	0		1.36977	0.048894	0
ppa005028m	1.13509	0.00757451	0.843972	0.483351	1.83398	0.00991359
ppa005031m	0.835591	0.0415077	0.957289	0.843281	1.36658	0.151909
ppa005034m	1.46968	0.00731655	0		3.04988	0.00910031
ppa005035m	0		0		2.14405	0.374328
ppa005039m	0.850962	0.0540726	4.41264	0.00134184	1.52007	0.45255
ppa005040m	1.03151	0.720015	1.70441	0.00432893	0.344444	0.0103666
ppa005048m	0.874065	0.189802	2.25337	0.0267364	0.933925	0.782589
ppa005050m	0.181944	0.238573	902.065	0.00822179	2.97484	0.581481
ppa005057m	1.7216	0.00398098	0.588607	0.133466	5.82101	0.0131448
ppa005058m	0.555162	0.00102246	0.68076	0.0526184	1.53473	0.0498895
ppa005059m	4.34005	0.000600145	3.25566	0.0409055	0.277157	0.108929
ppa005060m	1.84592	0.000333423	0.655593	0.711266	2.77406	0.0995942
ppa005065m	0.914987	0.0164553	0.566792	0.0146978	0.861391	0.563831
ppa005067m	2.19859	3.79975e-06	2.31017	0.0384721	0.556167	0.0413881
ppa005071m	1.24821	0.00244932	1.17502	0.289502	0.682667	0.403641
ppa005076m	0.960809	0.00781566	1.03053	0.870078	1.02219	0.914931
ppa005087m	0.841017	0.0146021	1.09225	0.651006	1.27515	0.311053
ppa005089m	1.40915	0.00500387	0		0.798031	0.765915
ppa005092m	1.67453	0.00038438	0.948687	0.665664	0.733543	0.179367
ppa005104m	1.22544	0.00333801	1.78854	0.0289864	0
ppa005107m	1.73669	0.00113977	0		0
ppa005112m	1.86983	0.000608612	0		0.549495	0.36263
ppa005114m	0		5.46775	0.00752038	0
ppa005117m	0		8.66313	0.0388858	1.40366	0.0897337
ppa005119m	0		44.0179	0.263157	0.000564387	0.397801
ppa005120m	1.27146	0.0383432	0.964113	0.906612	1.18691	0.669139
ppa005125m	0.816883	0.00535817	1.17915	0.576896	0
ppa005131m	0.828703	0.0125552	0.739721	0.259861	0.83912	0.364038
ppa005139m	1.31976	0.00498975	0.752189	0.0976999	1.24949	0.189078
ppa005145m	1.63237	0.00878139	0		2.27843	0.231441
ppa005146m	1.06605	0.010593	1.1942	0.33288	1.12235	0.472993
ppa005147m	0.781198	0.0258085	0.988844	0.964277	0.693171	0.457196
ppa005148m	0.424096	4.76895e-05	0.0456611	0.0796242	2.90644	0.00306745
ppa005151m	1.09067	0.0422475	1.51555	0.01736	1.16676	0.561295
ppa005152m	0.101702	0.428051	284682	0.186689	1269.37	0.40621
ppa005158m	1.9556	0.000714383	0.650886	0.593685	0
ppa005162m	2.5668	0.00030151	1.69883	0.129171	1.81406	0.539228
ppa005177m	0.948544	0.0111838	0.927483	0.685353	1.3061	0.456384
ppa005182m	0		0.52673	0.0136405	0
ppa005183m	0.83758	0.0360021	0.668043	0.00756785	1.21864	0.0102974
ppa005192m	1.3009	0.0295682	0.715321	0.318979	1.08121	0.83953
ppa005193m	0		0		68.47	0.365341
ppa005199m	1.36944	0.00401337	0.768306	0.284349	0.918066	0.559129
ppa005210m	0.842777	0.0297351	0.967872	0.929779	2.59915	0.314838
ppa005211m	0.333699	0.000833095	0.0692136	0.0609721	0.235037	0.16428
ppa005212m	1.35087	0.00127794	2.93986	0.448911	0.631646	0.8166
ppa005213m	0		0.755602	0.0105598	1.60061	0.386177
ppa005219m	1.34651	0.0391625	0.128138	0.061662	1.4037	0.277183
ppa005220m	0.901597	0.0487727	0.892885	0.532737	1.18299	0.415405
ppa005221m	1.88727	0.000413705	0		0
ppa005226m	0.648057	0.000460636	0.642863	0.0204401	0.305505	0.0764535
ppa005227m	1.73933	0.0307402	1.09836	0.80789	1.54714	0.0820062
ppa005232m	1.1454	0.0118234	0.404961	0.0785949	1.57324	0.0704226
ppa005237m	1.34402	0.420996	12.6298	0.0141155	0.561622	0.816763
ppa005239m	1.62495	0.007747	2.97002	0.253889	0.563988	0.00626067
ppa005243m	0.669153	0.00248124	0.528177	0.0553927	0
ppa005245m	0.869402	0.0142415	0.994475	0.979639	0.655874	0.291918
ppa005248m	2.05235	0.0014466	0.670337	0.37736	0
ppa005252m	1.31389	0.000925791	1.77775	0.00255139	1.28443	0.261908
ppa005257m	1.21875	0.0773871	0.801895	0.282629	1.25311	0.085174
ppa005260m	3.00442	0.00209201	0.669857	0.450725	0
ppa005264m	11.7549	0.0266651	0		0
ppa005266m	1.20754	0.000145277	0.74821	0.154449	2.20696	0.66273
ppa005269m	0.76503	0.0913942	0.162344	0.0181933	0.958429	0.779566
ppa005280m	0.502136	0.00161428	0.165725	0.0138778	0.300791	0.151939
ppa005282m	1.3785	0.047966	0.614859	0.0565121	0.722694	0.33815
ppa005286m	0		0		0.437958	0.0757991
ppa005287m	37.5863	0.00268012	19076.9	0.271314	340146	0.264459
ppa005292m	0.445513	0.00305656	0		0
ppa005293m	1.49598	0.0058936	1.36715	0.228073	0.980456	0.95777
ppa005294m	2.49758	0.445815	0.506783	0.037399	0.110505	0.627051
ppa005297m	1.37422	0.00435004	0.435267	0.0286169	0
ppa005320m	1.18367	0.010899	3.64486	0.326952	0.964368	0.91394
ppa005323m	1.63597	0.00109227	3.39369	0.12243	0
ppa005324m	1.12908	0.023186	0.687929	0.173979	0.863786	0.774591
ppa005325m	1.4933	0.0121318	0		1.26155	0.765145
ppa005328m	1.31123	0.0448036	1.42382	0.587316	0
ppa005338m	0		30.0308	0.219417	0
ppa005344m	1.46029	0.0111855	0.815449	0.270654	0.803436	0.564156
ppa005347m	1.35138	0.242144	0.631367	0.396534	3.85198	0.272094
ppa005360m	0.888944	0.0257131	2.70134	0.0246462	1.39723	0.548235
ppa005365m	2.24063	0.00547158	0		0
ppa005374m	0.421544	0.0209136	0.209995	0.282603	0
ppa005375m	0.867182	0.0104651	1.00696	0.979544	0.896888	0.746887
ppa005378m	1.1672	0.0296439	0.697301	0.335348	1.09428	0.847532
ppa005381m	1.46224	0.000737848	0.892436	0.556582	0
ppa005383m	1.14573	0.000631785	0.944265	0.817261	4.32798e-05	0.222942
ppa005385m	0.840325	0.0106584	0		11.9352	0.261951
ppa005388m	1.57818	0.011044	0.3926	0.223013	1.75729	0.42227
ppa005389m	0.74771	0.00234345	0.868371	0.657285	0.962091	0.903272
ppa005391m	0.783716	0.00270381	0		0
ppa005398m	1.30521	0.00281478	1.63001	0.0261895	1.78515	0.206631
ppa005399m	0.77878	0.0302896	0.508952	0.24546	0.767987	0.629252
ppa005420m	1.13512	0.0983195	0		0.425536	0.00078091
ppa005421m	1.21646	0.00795245	0.676532	0.16358	1.06032	0.763758
ppa005432m	1.26026	0.0913806	0.817973	0.184732	0.0226402	0.585157
ppa005434m	1.06827	0.217768	2.07609	0.00110604	0.692037	0.101487
ppa005440m	0.864386	0.00263194	0.816959	0.115513	1.10133	0.636584
ppa005444m	0		0.728288	0.0189045	1.68983	0.510342
ppa005448m	1.36021	0.0291202	0.888458	0.676214	1.01516	0.93404
ppa005459m	0.408536	0.000744692	0.161891	0.0207689	0.561156	0.0758394
ppa005461m	0.694286	0.00855593	0.832502	0.713985	0
ppa005463m	0.858167	0.0222176	1.02814	0.808561	0.587406	0.0409856
ppa005466m	0.988524	0.812009	1.15655	0.563264	1.47329	0.313841
ppa005467m	1.54389	0.0058438	0.826004	0.748523	0.510963	0.297912
ppa005475m	0		0		4.61964	0.0141988
ppa005477m	1.19023	0.00360441	1.02251	0.85796	1.28466	0.162629
ppa005479m	1.29107	0.0029118	1.22665	0.381021	1.40925	0.314611
ppa005481m	1.88729	0.0558639	0.126708	0.00268819	0
ppa005491m	0.877389	0.023197	0.956015	0.712206	2.34404	0.0398108
ppa005492m	1.4343	0.000508812	1.67019	0.0186565	1.12451	0.101265
ppa005494m	0.0397746	0.0270542	0		0
ppa005504m	1.9618	0.00101061	0		0
ppa005521m	0.871599	0.0495282	0.752035	0.306095	1.39454	0.307128
ppa005522m	1.47802	0.00440176	0		0.556434	0.0500196
ppa005524m	1.11351	0.0307658	0.916221	0.568565	0.722783	0.0145977
ppa005534m	1.09656	0.0283878	0.65016	0.0390522	1.00341	0.994272
ppa005537m	2.33838	0.000691717	0.432799	0.127164	0
ppa005542m	0.850518	0.0225799	0.78682	0.303128	1.07897	0.846987
ppa005544m	1.17	0.0195013	0.814812	0.448232	0.79343	0.417139
ppa005554m	0.86	0.0227421	1.13015	0.419407	1.08674	0.830219
ppa005560m	1.50577	0.0447325	0		0.526486	0.164628
ppa005561m	1.67703	0.0180149	0		0.792632	0.37084
ppa005566m	2.65978	0.0013092	2.36861	0.383117	0
ppa005569m	1.26315	0.000339546	1.34883	0.040578	1.1888	0.602531
ppa005575m	0.676327	0.0127577	0.0891839	0.0861958	0.670427	0.192862
ppa005576m	0		2.07316	0.0303548	0
ppa005581m	1.51353	0.00335971	0.56351	0.265368	0
ppa005585m	0.754482	0.0219683	0.237536	0.0191744	0
ppa005598m	0		3.11051	0.010949	0
ppa005599m	0.658455	0.00212232	2.23286	0.013489	1.91864	0.144178
ppa005602m	2.1593	0.000846976	0		0
ppa005615m	1.5207	0.00772421	0		1.50825	0.512063
ppa005617m	1.2508	0.0095676	1.90543	0.0406704	1.0266	0.959533
ppa005623m	1.54341	0.00318581	0.960715	0.930963	0
ppa005624m	1.6992	0.00326039	0		0
ppa005627m	1.55245	0.0130636	0		1.69205	0.10665
ppa005633m	1.09842	0.0208707	1.45894	0.116806	1.28173	0.296249
ppa005636m	0		0.0583782	0.00301257	0
ppa005640m	1.72927	0.000807863	0.551319	0.336602	0
ppa005641m	0.744509	0.000343403	1.59898	0.0719198	1.63664	0.269963
ppa005642m	1.40889	0.00618275	0.93062	0.784815	1.31961	0.233163
ppa005644m	1.2175	0.00324378	1.44201	0.197217	0.988066	0.966957
ppa005645m	1.13449	0.00937276	1.07668	0.621206	0.691483	0.453301
ppa005649m	1.21341	0.0173827	0.819597	0.228111	1.53043	0.150772
ppa005651m	0		0		1.3092	0.586703
ppa005652m	0.71728	0.0177748	0		0.885649	0.82048
ppa005662m	1.51575	0.00474076	0		1.65719	0.132041
ppa005664m	1.43637	0.00397808	2.02722	0.0476712	0
ppa005669m	0.703232	5.32138e-05	0.598217	0.0812226	1.43281	0.156713
ppa005674m	2.20502	0.00233351	0		0
ppa005677m	1.18603	0.0174514	2.27222	0.0377291	1.04191	0.866657
ppa005690m	1.49138	0.0103157	1.4153	0.412898	0.781344	0.546754
ppa005693m	1.16546	0.0785867	1.44786	0.201632	1.6217	0.200143
ppa005694m	1.40789	0.00144967	1.38008	0.453537	1.38128	0.538933
ppa005695m	1.09315	0.3126	0.388708	0.0160595	0.213556	0.316224
ppa005698m	1.30166	0.0119397	1.18167	0.586775	0.791839	0.453811
ppa005699m	1.47208	0.000214969	0.518538	0.142361	1.02099	0.896294
ppa005711m	1.36774	0.00908846	5.90381	0.0227091	0.338151	0.0536314
ppa005713m	0.554191	0.00541398	0.598564	0.0580669	1.23291	0.400272
ppa005719m	1.64342	0.00921544	1.30371	0.465326	1.78541	0.1495
ppa005720m	1.12689	0.0447704	0.977241	0.507506	0.974858	0.922983
ppa005721m	1.58156	0.0157024	0.715471	0.557722	0.538745	0.418465
ppa005722m	0.558275	0.0017704	0.797061	0.570677	0.779449	0.682986
ppa005725m	1.55522	0.0111092	0		0
ppa005726m	0.199332	0.00860539	1.84516	0.750803	1.55982	0.165726
ppa005729m	0.899627	0.027704	0		0
ppa005730m	0.816873	0.24216	0.585398	0.0434751	0.496266	0.120635
ppa005736m	1.09323	0.112311	1.25244	0.168391	1.04725	0.576617
ppa005737m	1.51938	0.00498625	0.781135	0.0510654	1.1163	0.311889
ppa005738m	0.616133	0.0209315	2.25232	0.375199	0
ppa005739m	0.800144	0.000237027	0.571408	0.0646503	1.4545	0.263231
ppa005744m	1.91591	0.00184409	0		0
ppa005746m	1.19213	0.0414234	0		2.02502	0.118098
ppa005749m	2.08016	0.000383483	0		0
ppa005750m	0.833361	0.00600909	0.694759	0.097058	1.76611	0.325583
ppa005753m	0.908062	0.594807	1.99764	0.24822	1.67774	0.339951
ppa005756m	2.02525	0.00306588	1.01888	0.983764	2.85588	0.249436
ppa005757m	1.18523	0.00250232	1.56433	0.196674	1.28161	0.288831
ppa005761m	1.60944	0.00594255	0.740113	0.384763	0.315837	0.0344145
ppa005763m	2.06942	0.000664182	0		1.28291	0.573775
ppa005764m	0.215901	4.07292e-06	0.251381	0.0612464	0.376136	0.217912
ppa005765m	1.28052	0.0330367	0.644911	0.187294	1.28946	0.217103
ppa005767m	1.25461	0.0156264	1.4523	0.0801653	3.63518	0.328524
ppa005771m	0.731534	0.00563548	0.240472	0.0229293	0
ppa005774m	1.77701	0.000696765	0.285276	0.114214	0
ppa005776m	0.706386	0.0629114	2.60258	0.0371395	0
ppa005779m	0.925883	0.0172324	0.704702	0.111357	1.31655	0.0266783
ppa005781m	1.30693	0.0483543	0		0.0928634	0.00161701
ppa005782m	1.14952	0.00702341	0		0
ppa005785m	1.34563	0.00361175	0.994095	0.982328	1.02225	0.926183
ppa005787m	1.40378	0.000586857	1.47661	0.132348	0.512904	0.157182
ppa005789m	0.602984	0.012731	3.18549	0.0131398	0.601494	0.467372
ppa005791m	0.873	0.174935	0.481972	0.0037799	0
ppa005792m	0.743333	0.00231765	0.912999	0.337121	0.826785	0.557311
ppa005802m	0		0.0979005	0.369553	7.4193	0.646866
ppa005807m	0		4.36206	0.0286672	9.13435	0.394203
ppa005813m	1.0945	0.0160726	0.800022	0.0902772	0.648925	0.0840236
ppa005820m	0.81945	0.045698	0.761592	0.209957	1.69204	0.0188686
ppa005821m	1.15686	0.0595879	1.8375	0.0101597	0
ppa005824m	0.873943	0.037209	3.14394	0.0222653	0.574883	0.0803793
ppa005826m	1.00131	0.967175	0.613079	0.0226993	1.33399	0.117686
ppa005829m	0.575603	0.0211421	1.24972	0.502788	1.6453	0.0655732
ppa005833m	1.3956	0.0348697	0.793034	0.746784	0
ppa005836m	1.42007	0.0160564	0		0
ppa005839m	1.45009	0.0176219	0		0
ppa005844m	1.22391	0.0289578	2.00894	0.174808	7.94527	0.178747
ppa005847m	1.21106	4.09893e-05	0.744015	0.267103	0.976984	0.947879
ppa005851m	1.22807	0.0100361	0.798611	0.54533	0.890086	0.312456
ppa005852m	0.820634	0.0475329	1.06995	0.178899	0.738891	0.203069
ppa005859m	3.47441	0.0033312	0		0
ppa005860m	0.715155	0.021716	0.735862	0.0924939	0.743771	0.430591
ppa005864m	0.721295	0.0497014	0.322841	0.0708081	1.39744	0.501136
ppa005874m	0.965155	0.564649	0.894584	0.368683	0.904282	0.800556
ppa005879m	1.37615	0.00921876	2.07299	0.0023909	0
ppa005886m	1.89157	7.57681e-05	0		0
ppa005890m	0.863668	0.0570832	0.990109	0.931669	1.80923	0.313457
ppa005891m	1.57369	0.00312581	0		0.904398	0.653533
ppa005896m	1.13423	0.0252728	1.55928	0.41709	0.919696	0.724281
ppa005898m	1.14235	0.0460688	0.736089	0.371888	1.62962	0.040446
ppa005899m	0		1.61896	0.00783835	1.04322	0.821341
ppa005909m	0.375582	0.228136	99.3678	0.0567812	1.16211	0.740015
ppa005913m	0.50408	0.544495	1.16388	0.669057	0.792404	0.136292
ppa005916m	1.15541	0.0463463	1.27591	0.249143	1.0213	0.962743
ppa005931m	0		0		2.22832	0.0387696
ppa005942m	0.874521	0.0122711	0.5981	0.179145	0
ppa005948m	1.38478	0.0112593	0.95671	0.891494	0.612556	0.49931
ppa005951m	1.08044	0.033973	0.49583	0.0595056	4.26326	0.186126
ppa005956m	1.86989	0.00651891	0		0
ppa005965m	0.723192	0.000207858	0.847437	0.279621	0
ppa005972m	0.529842	0.0154208	0		0.958472	0.944827
ppa005973m	1.1212	0.0107792	1.09599	0.614979	1.89838	0.223131
ppa005981m	0.866277	0.0187091	0.819645	0.35528	0.971182	0.869131
ppa005989m	1.12144	0.0378356	0.932767	0.604918	52.9874	0.270614
ppa005991m	0.800085	0.0187007	1.04593	0.922268	0.937445	0.943005
ppa005996m	1.14644	0.726496	0.380044	0.0183897	0.296076	0.444216
ppa005998m	0.653597	0.0453989	0.735747	0.489049	0.632286	0.140068
ppa006000m	1.27207	0.0491835	1.08456	0.776631	1.33753	0.458018
ppa006001m	0.732604	0.0141478	1.74055	0.208224	1.60996	0.127176
ppa006005m	0.944782	0.738536	0.27618	0.0325023	0.291741	0.0985511
ppa006006m	2.14157	0.000496579	2.42757	0.0257982	0.166679	0.0196803
ppa006010m	1.30346	0.008685	0.55006	0.0833953	0
ppa006012m	0.90836	0.0142332	0.740261	0.635333	1.94132	0.262065
ppa006013m	0.877028	0.0136556	0.882893	0.560238	1.28144	0.129527
ppa006014m	0.754606	0.0479984	0.434356	0.0183896	1.05541	0.927702
ppa006017m	0.813316	0.00714783	0.67442	0.0934521	0.296364	0.06231
ppa006020m	1.3519	0.0458816	0.898825	0.587055	0.618569	0.403991
ppa006022m	0.834595	0.0202036	0.829754	0.208101	1.00149	0.99601
ppa006023m	1.28917	0.00655465	0.944795	0.821482	0.844675	0.68255
ppa006025m	1.26618	0.00715027	0.475339	0.0661173	0.576597	0.56841
ppa006029m	0		0.36473	0.0362244	2.02055	0.741019
ppa006030m	3.40135	0.00154589	0		0.710428	0.400505
ppa006036m	0.807655	0.011848	0		0
ppa006037m	0		1.49421	0.0431572	0
ppa006041m	0.496786	0.00407632	1.23478	0.144472	0
ppa006045m	0.876501	0.0044712	0.53706	0.0648845	1.11032	0.466851
ppa006047m	0.982428	0.808562	2.17847	0.016971	0
ppa006056m	0.495832	0.00468985	0.00378628	0.0661858	0
ppa006058m	0		0		0.806574	0.065589
ppa006061m	1.81859	0.000132087	0		0.464511	0.00288909
ppa006068m	1.21506	0.0286488	0.725875	0.186688	0
ppa006073m	1.11862	0.0426926	1.13279	0.539741	1.08692	0.666462
ppa006074m	0		0.522302	0.0388724	2.77426	0.0055768
ppa006095m	0.892521	0.0894917	0.449433	0.0142118	0.683809	0.054432
ppa006098m	1.27494	0.0177632	0		2.24683	0.13313
ppa006104m	0		0.456059	0.0436702	0
ppa006106m	1.27698	0.0109483	0		0.148862	0.836105
ppa006107m	0.903905	0.100238	1.02155	0.90616	1.37623	0.148479
ppa006109m	17.8834	0.000122704	2.18968	0.0342146	3.76023	0.00531913
ppa006117m	2.38334	0.00862591	0.543917	0.2617	0
ppa006120m	0.799773	0.0318884	1.4386	0.166766	1.93485	0.192854
ppa006122m	1.45217	0.0180395	5.43436	0.242414	36.8968	0.0726914
ppa006126m	0.722584	0.015945	0.800696	0.442978	0.742518	0.164816
ppa006130m	1.42834	0.0952753	1.90375	0.0207058	0
ppa006131m	0.855947	0.0207002	0		1.45762	0.0711503
ppa006132m	0.827384	0.0867067	0.659815	0.0459091	0
ppa006134m	0.641562	0.00120384	0.387785	0.089176	1.20689	0.731576
ppa006138m	0.464589	0.0374214	0.039897	0.0338191	1.97041	0.0543148
ppa006143m	1.2245	0.0130716	0.277396	0.795542	0
ppa006146m	2.50516	0.020008	4.34341	0.210009	0
ppa006148m	1.37145	0.0352907	0.708745	0.259518	1.06922	0.840438
ppa006152m	0.714786	0.00142749	0.50945	0.0890212	1.05177	0.786391
ppa006157m	0.693414	0.00478126	0		1.22262	0.668406
ppa006165m	1.34554	0.0148438	0		0.990349	0.982685
ppa006169m	1.95836	0.592062	0.213568	0.00534816	0
ppa006171m	1.04992	0.856249	0.212947	0.00166228	0.922978	0.932155
ppa006174m	1.36486	0.000916307	1.09822	0.449866	1.1297	0.671209
ppa006175m	0.82801	0.0321353	0.660921	0.25364	0.788464	0.22186
ppa006178m	0.641288	0.0178185	0.27524	0.038598	1.02919	0.960529
ppa006179m	0.790617	0.00586597	0		0.92807	0.531259
ppa006187m	1.27405	0.000870261	0.846642	0.330912	0.792893	0.39253
ppa006189m	18.8369	0.0648188	0.0586291	0.00491483	3.35994e-05	0.182837
ppa006199m	1.06799	0.0482396	4.27505	0.208892	1.23611	0.283421
ppa006202m	1.50383	0.321474	241.013	0.00722955	1.36186	0.90097
ppa006203m	0		2.24328	0.0119337	0
ppa006207m	1.04824	0.507449	0		0.589276	0.215579
ppa006214m	0.923136	0.274388	0.753731	0.0362048	1.38158	0.240649
ppa006217m	0.694828	0.00264248	1.15236	0.325688	1.42702	0.185575
ppa006218m	0.994353	0.921582	1.02402	0.803015	1.34389	0.050066
ppa006220m	0.790125	0.00121144	0.727273	0.41298	0
ppa006225m	1.26891	0.0148776	0.94265	0.839351	0.852442	0.732419
ppa006231m	0.530678	0.0045854	0.342177	0.0153821	0.252224	0.00478719
ppa006233m	0.822047	0.0195534	1.00959	0.956936	1.3407	0.276726
ppa006238m	0.877705	0.425672	0.579327	0.037179	0
ppa006240m	0.796092	0.0201151	0.98162	0.826135	0.908909	0.619224
ppa006242m	1.68429	0.334579	8.63749	0.00437199	3.00264	0.17909
ppa006243m	0.732281	0.0110688	0.641477	0.198567	0.67631	0.373552
ppa006244m	0.929385	0.0657212	2.12787	0.00153353	3.87522	0.205406
ppa006246m	1.24538	0.0134093	1.19466	0.443172	0.945376	0.789023
ppa006251m	0.925992	0.020686	0.962694	0.749207	1.32619	0.274827
ppa006263m	1.34074	0.00899664	0		0.967275	0.9357
ppa006264m	0		10.0437	0.51111	0.064308	0.178842
ppa006265m	1.23768	0.0178342	0.622752	0.329772	1.32072	0.421956
ppa006268m	1.07335	0.214723	0.922225	0.521945	1.71892	0.0514025
ppa006269m	0		0.28463	0.0122165	0
ppa006273m	0.775919	0.0189752	0.53297	0.284881	0
ppa006288m	0.915283	0.0361122	0.576332	0.0128613	1.37633	0.35972
ppa006290m	1.22052	0.0338222	0.40908	0.0406254	0.802571	0.161785
ppa006292m	0.955946	0.712378	0.842842	0.466019	1.35789	0.62916
ppa006293m	0.834578	0.0335977	0.66501	0.187027	1.09945	0.661209
ppa006298m	0.963904	0.590172	1.81304	0.0295468	1.05786	0.862698
ppa006299m	0.585402	0.00126674	0.716597	0.22903	0.800874	0.342405
ppa006313m	0.729293	0.489876	1.02768	0.95209	0.140775	0.4993
ppa006319m	0.847543	0.000808958	0.85693	0.491497	1.39301	0.277654
ppa006323m	1.04879	0.0396121	1.08908	0.530003	1.37228	0.277251
ppa006324m	0.57331	0.00140482	0.622029	0.400567	0.453703	0.0920544
ppa006327m	0.93035	0.0425266	1.86868	0.108329	0.779014	0.543499
ppa006328m	1.87773	0.00237757	1.401	0.0744354	0.5955	0.276978
ppa006329m	0.103916	0.000288532	0		11.7663	0.0122539
ppa006330m	0.77549	0.0016869	0.78549	0.275514	0.981772	0.807077
ppa006333m	0		0.56963	0.0110875	1.15896	0.77161
ppa006334m	1.23546	0.228379	0.515203	0.00896562	1.51616	0.26585
ppa006341m	0.849525	0.0291785	1.01474	0.944479	1.15162	0.62627
ppa006349m	0.27834	0.150273	0.671156	0.0211529	0.733811	0.222858
ppa006352m	1.34473	0.00230017	1.664	0.192375	0.917333	0.903676
ppa006358m	0.674046	0.0337927	0.721201	0.172665	0.915122	0.864949
ppa006361m	0.894533	0.00166788	1.09797	0.71685	1.0313	0.859642
ppa006363m	1.26711	0.00297856	2.03762	0.0635312	2.73387	0.00445004
ppa006364m	0.697386	0.00831367	0.748875	0.118419	0.880317	0.608894
ppa006366m	0.801324	0.0171411	1.87527	0.223262	0.538498	0.187624
ppa006368m	2.01157	0.0478974	0		0
ppa006376m	0.645083	0.0109381	0.381512	0.0551466	0.968723	0.932617
ppa006379m	1.08842	0.0324796	1.62675	0.0038681	0.419513	0.1095
ppa006391m	0.799793	0.105017	0.295096	0.0292165	1.54552	0.357515
ppa006392m	1.55973	0.00286508	0.570005	0.23027	0.719542	0.0629467
ppa006395m	1.31859	0.0114718	0		0.403523	0.0829314
ppa006397m	1.27088	0.00815162	0.893125	0.689129	1.60198	0.227541
ppa006404m	1.29448	0.0460919	0.772017	0.212923	0.808104	0.201252
ppa006408m	0.439924	0.00243911	0.434356	0.108332	0
ppa006414m	0.783417	0.048606	0.695795	0.164479	0.655042	0.345081
ppa006416m	0.723922	0.00162035	0.792924	0.195674	0.905605	0.891874
ppa006418m	1.07478	0.00574168	1.07208	0.724605	1.10907	0.694151
ppa006428m	0.847536	0.0262924	1.06633	0.741419	0.712599	0.465555
ppa006430m	0.817351	0.0237525	0.878199	0.578623	1.30466	0.619501
ppa006437m	2.38928	0.0160734	0		0
ppa006438m	0.747817	0.0285374	0.967073	0.806985	1.22431	0.412508
ppa006442m	1.17213	0.000812585	0.794154	0.0206271	1.3673	0.182763
ppa006443m	0.855246	0.0163852	0.663603	0.125059	0.683115	0.24259
ppa006444m	1.12868	0.0276607	0.937031	0.809148	1.55038	0.38297
ppa006448m	3.01976	0.000560138	4.6506	0.00419605	0.630009	0.509414
ppa006461m	0.908275	0.0197649	0.789371	0.0333048	0.821901	0.0497816
ppa006462m	1.50212	0.00432341	1.37242	0.220382	1.21868	0.517436
ppa006465m	1.26199	0.0448317	0.924859	0.69812	0.739287	0.419411
ppa006468m	1.0713	0.33646	0.592704	0.027735	0.710107	0.276988
ppa006471m	0.635367	0.0410481	1.4879	0.364359	0
ppa006476m	1.50592	0.00938937	1.17718	0.88326	0.623416	0.336336
ppa006489m	1.05197	0.664317	1.52366	0.0217873	0.710588	0.457252
ppa006493m	1.38051	0.0384472	1.15	0.471574	0.627585	0.28841
ppa006495m	1.17308	0.0220112	1.00751	0.979607	1.38564	0.348308
ppa006496m	2.01724	0.000799576	0.841802	0.721261	0.001401	0.0688957
ppa006499m	0.791334	0.0385166	0.808232	0.508085	2.09091	0.199412
ppa006504m	0.835761	0.00971683	1.27733	0.229045	0.735517	0.482991
ppa006507m	0.559426	0.00299132	0.452512	0.388895	0.58325	0.4103
ppa006508m	0.68034	0.0342934	1.9625	0.330309	0
ppa006511m	1.20594	0.00151378	1.25273	0.144655	2.31368	0.0789081
ppa006512m	0.942098	0.012301	1.42182	0.105906	0.917976	0.750094
ppa006518m	0.60226	0.0168903	0		0.443902	0.345512
ppa006524m	1.04301	0.272733	1.66813	3.9192e-05	1.23387	0.488693
ppa006525m	1.2882	0.00259412	1.69919	0.0211126	0.995543	0.992222
ppa006528m	1.29132	0.0108485	0.467382	0.0155223	1.33682	0.698367
ppa006533m	0.804609	0.0104284	0.940679	0.672312	0
ppa006537m	0		0.535033	0.0428881	0.557336	0.066676
ppa006538m	0.975083	0.710657	0.372995	0.0167493	0.785327	0.758338
ppa006544m	1.27548	0.00869035	1.78713	0.0985854	0.824339	0.414656
ppa006556m	0.84011	0.0296998	0.61169	0.0309617	0.750564	0.338438
ppa006559m	0.700137	0.0452387	1.74408	0.654073	1.30111	0.806287
ppa006564m	1.26415	0.0265679	1.02194	0.87035	0.814725	0.564215
ppa006572m	1.65169	0.0263254	0		2.57042	0.0243205
ppa006575m	0.696672	0.00465013	0.137625	0.699894	0
ppa006577m	0.908675	0.0331305	0.83977	0.439055	0.976573	0.663314
ppa006580m	1.00411	0.977056	0		0.39693	0.0871018
ppa006586m	0.663839	0.00547669	0.716239	0.0428165	1.01073	0.969129
ppa006595m	0.441134	0.00128873	0.288475	0.146917	0.564478	0.271763
ppa006596m	1.59387	9.02457e-05	0.84468	0.777124	0
ppa006602m	1.30374	0.105834	1.30286	0.0403815	0.434688	0.200417
ppa006603m	1.07532	0.211969	0.54851	0.0416659	2.14719	0.109303
ppa006610m	0.760064	0.02999	1.1864	0.541809	0.48894	0.125739
ppa006614m	0.848166	0.00684475	0		1.15413	0.649248
ppa006636m	1.27191	0.0239304	0.545941	0.0138759	1.34323	0.483531
ppa006638m	0.992314	0.900355	0.919513	0.814218	0.916656	0.568034
ppa006643m	0.84585	0.0091356	0.909058	0.825372	1.11318	0.593924
ppa006645m	0.844227	0.000704044	1.52733	0.0254772	1.10788	0.765854
ppa006649m	1.00894	0.853002	0.992036	0.974279	0.94	0.771717
ppa006652m	1.11318	0.0185354	0.885874	0.718113	1.23112	0.392535
ppa006654m	0.797892	0.0835332	0.536953	0.0115918	0
ppa006659m	0.83645	0.0380411	0.88563	0.617605	0.933777	0.715611
ppa006665m	0.773761	0.0338816	1.12749	0.514545	0.991683	0.964684
ppa006669m	1.84471	0.0106341	0		0
ppa006672m	1.26124	0.0690274	1.91529	0.0438727	2.38215	0.244878
ppa006682m	1.58238	0.286445	0		1.6529	0.816977
ppa006686m	0		1.07164	0.899827	3.54751	0.119201
ppa006704m	0.822641	0.00107466	0.71697	0.324112	0
ppa006705m	0.638017	0.00831672	0.789744	0.49463	1.80855	0.489807
ppa006710m	0		0.528886	0.00937426	0
ppa006712m	0.849013	0.0895713	0.770641	0.395978	0.306555	0.133941
ppa006718m	0.847329	0.00165634	1.15461	0.0696695	0.573415	0.10782
ppa006728m	0.819177	0.0115781	1.19461	0.386623	0.691909	0.0579681
ppa006731m	1.2393	0.0039733	1.95833	0.0875628	4.21567	0.0118772
ppa006733m	1.7186	0.042672	6.25583	0.00831522	0.883248	0.66232
ppa006737m	1.42414	0.0288289	0		0
ppa006741m	0		0		0.747899	0.636892
ppa006748m	0.936336	0.0286636	0.768335	0.158641	1.66083	0.106144
ppa006756m	0.844258	0.0486421	0.574936	0.00805825	1.07219	0.768656
ppa006761m	1.18789	0.00275867	1.22178	0.0473652	0.560546	0.198283
ppa006765m	1.56913	0.00424764	0.520353	0.195901	1.99256	0.543866
ppa006770m	0		2.94408	0.018106	0
ppa006771m	0.859046	0.0460473	0.732948	0.012995	1.30415	0.386671
ppa006773m	1.11876	0.0173425	1.8862	0.0304808	0
ppa006774m	0.72251	0.0294972	0.234438	0.0424683	1.93217	0.0478918
ppa006777m	0.48271	0.00749847	0		0
ppa006783m	0.376261	0.000929903	0		0.425869	0.591981
ppa006784m	1.23041	0.00190687	0.651003	0.331691	1.63369	0.0113019
ppa006786m	1.2549	0.000562633	1.59934	0.0325807	1.07948	0.754354
ppa006787m	1.50653	0.00113635	1.42308	0.313921	1.70463	0.00341817
ppa006801m	1.25289	0.0749769	0.559756	0.0117826	0
ppa006803m	0.381587	3.4906e-05	0.72286	0.179849	0.651459	0.152484
ppa006804m	4.36952	0.000148225	0		0
ppa006806m	1.36029	0.0118118	1.53411	0.141754	0.899692	0.294701
ppa006808m	1.06302	0.279098	0.699419	0.0134158	1.23962	0.318917
ppa006815m	0.469506	0.0139554	0.168631	0.111696	0
ppa006816m	0.538185	0.049145	0		0
ppa006819m	0.929233	0.0310256	0.967462	0.878004	0.658875	0.0464151
ppa006823m	1.41505	0.00184758	1.51133	0.0445645	0.836678	0.690897
ppa006830m	0		2.17599	0.746874	0.96673	0.92744
ppa006835m	0.732968	0.0030813	0.465909	0.0238556	1.27532	0.565945
ppa006840m	0.680605	0.0503333	3.29336	0.0386093	1.64416	0.410692
ppa006841m	1.0932	0.186473	2.07372	0.023253	0.792481	0.213244
ppa006844m	2.96624	0.168824	2.1157e-05	0.0368311	0
ppa006845m	0.843885	0.0181995	0.774229	0.403832	1.08326	0.811921
ppa006849m	0.692583	0.0191332	0		1.51042	0.269195
ppa006858m	1.16979	0.00207186	0.990284	0.973757	1.17453	0.116977
ppa006859m	0.412705	0.0151728	1.50554	0.887996	0
ppa006863m	1.65605	0.0401066	0		1.67647	0.298164
ppa006870m	0.597491	0.013496	1.51653	0.598223	2.05717	0.677208
ppa006874m	0.663149	0.00611368	0.916798	0.675139	0
ppa006879m	0.53836	0.00477982	0.523441	0.0163047	1.74724	0.00678968
ppa006880m	1.28378	0.0366021	1.19689	0.443469	0.616741	0.0669371
ppa006881m	1.88405	0.00145764	0		0.505544	0.236216
ppa006886m	0.99547	0.953138	0.568255	0.0425842	1.09288	0.783783
ppa006888m	2.35407	0.00021592	2.40622	0.243584	8.50427	0.0839036
ppa006889m	1.67881	0.000414647	0.891365	0.721284	0.660504	0.147833
ppa006890m	4.50455	0.234414	0		1731.61	0.199743
ppa006891m	1.13122	0.107435	1.41828	0.0392129	0.822902	0.597607
ppa006894m	0.780077	0.0358296	1.32095	0.508629	1.51544	0.296481
ppa006896m	1.24587	0.397426	5.27539	0.0160444	1.77828	0.413734
ppa006897m	1.44901	0.00972854	0.560017	0.0825255	0
ppa006899m	1.54623	0.00471549	1.68162	0.0557922	14.026	0.0285026
ppa006902m	0.690674	0.0625247	0.454882	0.0121965	0.893144	0.850617
ppa006911m	1.88114	0.00342277	1.60616	0.0380466	0
ppa006916m	1.23191	0.00873249	0.467196	0.116657	0.874137	0.715811
ppa006917m	0.96255	0.0239711	1.10025	0.471824	0.816086	0.369227
ppa006918m	0.890512	0.0136945	0.852845	0.417192	1.22057	0.7362
ppa006922m	0.489286	0.144663	1.27831	0.948582	0.000692014	0.164177
ppa006923m	2.26346	0.00135125	0.853417	0.816063	2.19675	0.351776
ppa006924m	15.8667	0.425388	898635	0.11788	5.59411e+06	0.155588
ppa006931m	1.57736	0.00542714	0.681693	0.0171749	0
ppa006932m	0.813606	0.0262571	2.59157	0.00171815	0.484867	0.0492281
ppa006933m	1.23717	0.0515316	0.898946	0.735124	8992.53	0.320736
ppa006939m	0.867382	0.0377101	0.919953	0.193729	0
ppa006940m	1.38431	0.208333	4.84185	0.604335	0
ppa006942m	2.698	0.030107	1.31232	0.847114	0.687076	0.459239
ppa006945m	1.2547	0.0340867	0.625928	0.310831	1.85389	0.100676
ppa006946m	0.978971	0.908116	2.10447	0.0336605	0.332893	0.292392
ppa006950m	1.16279	0.0247019	66.6633	0.108136	1.5325	0.0198898
ppa006953m	1.09844	0.231453	0.74372	0.044996	1.5452	0.122366
ppa006960m	1.25078	0.0186177	0		1.48637	0.0751514
ppa006962m	1.13206	0.106648	0.638249	0.0375289	1.20246	0.369153
ppa006963m	1.10691	0.0192743	1.60938	0.0974362	2.18877	0.153439
ppa006968m	1.38522	0.0342795	0		0.84483	0.218158
ppa006971m	0.733577	0.0317917	1.58117	0.534883	0
ppa006972m	2.94739	0.260679	3.81481	0.0289184	2.92043	0.837496
ppa006974m	2.7331	0.0152609	0		0
ppa006977m	0.797667	0.0128428	0.815949	0.334169	1.27048	0.100268
ppa006982m	1.84219	0.00127864	0		0.657425	0.432954
ppa006989m	4.7695	2.54051e-06	1.64977	0.107496	0.623709	0.487447
ppa006990m	0.832554	0.00127375	0.824139	0.50446	1.13784	0.610467
ppa006997m	0.591413	0.00309082	3.77899	0.00369191	1.18809	0.474359
ppa007001m	1.07715	0.026967	0.828878	0.388249	0.767199	0.628224
ppa007003m	0.564236	0.0276155	0		0.738744	0.29435
ppa007007m	0.597366	0.0395791	0.46842	0.284113	0.303893	0.0442726
ppa007013m	2.10882	0.000260034	0		0
ppa007015m	0.720319	0.0278213	1.25652	0.0245941	0
ppa007016m	0.910037	0.0707433	0.984166	0.917866	0.876075	0.468509
ppa007023m	2.39553	0.00630454	0		0.395907	0.370408
ppa007032m	1.28686	0.0580601	0.573416	0.0288589	0.853716	0.452471
ppa007037m	1.24069	0.015923	1.16453	0.385551	1.44408	0.130405
ppa007041m	1.58503	0.00271438	1.44475	0.405856	1.16189	0.717545
ppa007047m	1.13121	0.00247702	1.07959	0.776062	0.850614	0.356256
ppa007052m	0.860063	0.0487044	0		0.906959	0.832061
ppa007054m	1.73884	0.0340936	0.121492	0.170011	0
ppa007057m	1.07768	0.511928	1.9216	0.00608381	0
ppa007060m	1.10456	0.406712	5.07523	0.0249633	0
ppa007062m	0.891982	0.00703217	0.757085	0.164653	0.865615	0.166628
ppa007072m	1.17679	0.039956	1.04357	0.952901	0.776617	0.311166
ppa007075m	0.838475	0.0402737	1.17596	0.593998	1.24812	0.508683
ppa007079m	0.533596	0.000652033	0.930852	0.626209	0.811276	0.0992945
ppa007085m	0.644986	0.00754059	0.492213	0.0773389	0
ppa007086m	0.0418987	0.00196935	0.00732852	0.0649924	0.612632	0.583263
ppa007089m	0.748035	0.233696	3.30887	0.0342839	0.123488	0.678666
ppa007099m	0.267501	0.00129347	0.0236574	0.133182	0
ppa007102m	0.914897	0.0212285	0.754245	0.131701	1.22503	0.565586
ppa007107m	1.07418	0.257306	1.61203	0.0315044	1.04327	0.913388
ppa007109m	1.29275	0.000785376	2.29878	0.0189756	0
ppa007114m	0		2.05804	0.00486268	1.14254	0.799081
ppa007117m	0.684179	0.000361151	1.06845	0.749228	1.5324	0.124555
ppa007121m	2.67889	0.00175877	0		0
ppa007126m	2.28095	0.000121607	5.60679	0.210607	0.535849	0.861466
ppa007128m	1.30622	0.0265792	1.25441	0.155131	0.291795	0.0402319
ppa007131m	2.04293	0.405334	0.0698337	0.655473	0.549809	0.0488572
ppa007135m	0.756249	0.00317509	0.449937	0.0849685	1.38719	0.307149
ppa007137m	0.859149	0.04437	17.1064	0.0949516	0.00705431	0.518751
ppa007143m	1.10545	0.28047	0.596586	0.0143351	1.10078	0.662806
ppa007145m	20.4983	0.0213505	151.641	0.483142	0
ppa007148m	0.877199	0.0289104	1.15137	0.688965	0
ppa007150m	0.675772	0.0154806	0.523119	0.241769	1.79094	0.657081
ppa007153m	1.65162	0.00743322	0		347.504	0.239618
ppa007155m	1.37752	0.000222426	2.78282	0.00141989	1.03824	0.90753
ppa007160m	0.756899	0.0386741	1.42139	0.233119	0.448427	0.459538
ppa007161m	0.839809	0.00279709	1.11408	0.438168	1.34879	0.238524
ppa007162m	1.85693	0.0114891	1.97774	0.198192	0.700955	0.493899
ppa007163m	1.55983	0.00137781	2.25532	0.0301109	1.2569	0.448521
ppa007175m	0.821982	0.00978143	0.99236	0.985984	0.551368	0.229893
ppa007186m	0.0606285	0.0201068	0.0216328	0.38259	4.49085	0.318269
ppa007190m	1.30613	0.0134147	1.08677	0.784053	0.955684	0.9435
ppa007211m	0.420623	0.00602099	0.854536	0.599321	1.12446	0.519124
ppa007218m	0.990452	0.835913	1.67711	0.0202276	1.20348	0.259857
ppa007221m	0.924323	0.243014	0.164645	0.0958385	0.676119	0.409344
ppa007225m	1.64859	0.000253544	0.607651	0.00817009	0.818727	0.150432
ppa007227m	1.29791	0.00789252	0		0.699835	0.698683
ppa007228m	1.56925	0.00535942	1.56736	0.112777	1.91768	0.473551
ppa007229m	1.97967	0.00129024	0		0
ppa007231m	1.24203	0.0245564	1.63143	0.00314332	1.13846	0.721437
ppa007232m	0.92602	0.040194	1.03537	0.608057	0.836747	0.000934413
ppa007233m	0.808044	0.0181253	0.924313	0.67183	0
ppa007234m	0.613385	0.315444	0.103588	0.0260697	0
ppa007236m	1.19806	0.01296	0.742449	0.104737	0.570171	0.149292
ppa007241m	0.827117	0.00460633	0.838252	0.33032	0.979342	0.87539
ppa007242m	1.08427	0.000606158	0.797532	0.364716	0.9631	0.926073
ppa007247m	0.84338	0.0142068	0.643693	0.379247	1.53817	0.498098
ppa007253m	10.0536	0.00146576	0		0
ppa007254m	0.843991	0.14676	0.476527	0.00979013	0.904292	0.717611
ppa007259m	1.13788	0.00588243	0.858648	0.289545	1.28557	0.152671
ppa007263m	0.754345	0.0315739	0.931715	0.848208	0.890297	0.826988
ppa007264m	0.707084	0.000194477	1.94197	0.0276429	1.98087	0.0173001
ppa007265m	1.13292	0.333228	0.262298	0.0365582	1.22871	0.498363
ppa007268m	1.53726	0.039205	0		0
ppa007279m	1.21897	0.0287781	1.76956	0.0755269	1.00541	0.948842
ppa007280m	1.40973	0.192758	1.11971	0.875599	1.85411	0.42076
ppa007282m	0.711465	0.0175764	0.823958	0.484325	0.278125	0.10064
ppa007284m	0.833531	0.00989907	1.21512	0.0631221	0
ppa007290m	1.1306	0.174655	0.453902	0.0286739	4.93043	0.00881661
ppa007292m	0.570794	0.000419894	0.772824	0.21806	0.803598	0.112342
ppa007294m	1.05735	0.223233	1.83138	0.000483302	0.657837	0.0389764
ppa007296m	1.10717	0.0743691	1.31718	0.0343623	0.813035	0.179391
ppa007302m	1.47556	0.00133137	3.07254	0.00536509	1.3184	0.715612
ppa007303m	1.37591	0.0417916	2.96817	0.268198	1.52498	0.339512
ppa007304m	0.789404	0.0441008	3.67988	0.00910011	0.984096	0.940312
ppa007309m	0.863857	0.0296868	1.16604	0.502255	1.34195	0.0046894
ppa007314m	1.54439	0.0294361	0		1.74895	0.233475
ppa007318m	2.09658	0.00208343	1.55778	0.122307	0.462283	0.0240506
ppa007324m	1.72963	0.0240123	0.267946	0.185648	0
ppa007329m	1.27444	0.000839079	0.771652	0.317268	0.8102	0.658544
ppa007344m	0		0.555383	0.101894	0.954424	0.900259
ppa007350m	0.65642	0.00289725	1.72448	0.0174582	1.1848	0.56654
ppa007357m	1.05883	0.430885	3.08554	0.00126272	0.799483	0.615398
ppa007368m	1.16465	0.029962	2.41049	0.0138507	0.436094	0.0170809
ppa007370m	2.30061	0.000439668	0.873746	0.734901	0.711289	0.460798
ppa007375m	1.33876	0.00507878	0.697195	0.164039	0.695143	0.278944
ppa007394m	0.837268	0.0247124	0.378523	0.056469	0.685617	0.606119
ppa007396m	1.63117	0.00041609	0		2.10872	0.508199
ppa007397m	1.03833	0.486806	0.73837	0.0457475	1.62188	0.248158
ppa007398m	1.1798	0.042116	0.805796	0.0236126	0
ppa007407m	0		1.05084	0.410475	0.927869	0.886942
ppa007412m	0.581984	0.0163321	1.17449	0.849466	0
ppa007415m	1.70471	0.00041129	1.92096	0.0607982	0.521801	0.0798946
ppa007427m	1.75342	0.00427162	0.350022	0.113094	0
ppa007431m	0.841682	0.00423926	0		1.43161	0.401019
ppa007432m	0.83761	0.000779046	0.189463	0.134748	1.66513	0.472352
ppa007437m	0.814024	0.0667299	0.481837	0.00452949	0.899327	0.804096
ppa007440m	1.46736	0.0452599	0.653886	0.260719	0
ppa007441m	1.48277	0.000760113	0.682223	0.237234	1.10267	0.65833
ppa007447m	0		4.82304	0.000567289	0.857873	0.836564
ppa007450m	1.71814	0.000552382	0		1.97897	0.159096
ppa007452m	1.17856	0.0084494	1.09882	0.708078	2.12938	0.0393459
ppa007454m	1.30746	0.00760861	0.854464	0.600383	0.790062	0.423522
ppa007458m	1.88691	5.37615e-05	2.51209	0.00787223	1.15144	0.648137
ppa007461m	0.933057	0.00258545	1.26882	0.349961	0.555235	0.00648134
ppa007467m	1.73283	1.11038e-05	0.813632	0.211576	1.07301	0.560495
ppa007480m	1.21997	0.0209413	0.715611	0.619589	0.437344	0.0518572
ppa007490m	1.58737	0.0126792	0		0.507633	0.166097
ppa007492m	2.10588	0.00115815	0		0
ppa007501m	1.10459	0.124514	0.558383	0.022735	1.13261	0.593349
ppa007504m	0.825398	0.0213879	0		1.29507	0.384418
ppa007505m	0.841937	0.0366318	1.09941	0.617881	1.32167	0.28943
ppa007514m	0		0.0368625	0.0269873	0.42792	0.2422
ppa007518m	0.736536	0.184784	0.198649	0.0465927	0.185931	0.139823
ppa007519m	1.25246	0.037657	0.72964	0.0712405	0.898182	0.839631
ppa007530m	0.972752	0.520272	1.44545	0.036143	3.79342	0.0346684
ppa007533m	4.22834	0.000212144	0		0
ppa007538m	1.43008	0.000315039	1.26531	0.282102	0.937266	0.878004
ppa007544m	1.03227	0.843966	0.62266	0.0248953	1.9024	0.46937
ppa007546m	1.77891	0.00345413	0.451599	0.094678	1.15632	0.310197
ppa007547m	0.888966	0.0196512	0.956452	0.754673	0.964436	0.815446
ppa007549m	1.51549	0.0332598	0.649694	0.534905	0.560729	0.31199
ppa007552m	1.95691	0.000619538	1.84101	0.167112	1.19555	0.729341
ppa007553m	0.945071	0.187105	1.39074	0.0259181	1.34071	0.532664
ppa007559m	0		1.37267	0.481901	0.739483	0.545299
ppa007562m	2.25336	0.000200093	0		1.29168	0.6861
ppa007566m	1.39216	0.00404585	0.0318109	0.0137588	0
ppa007573m	0.862051	0.0388465	0.85339	0.440583	1.05982	0.657509
ppa007583m	0		0.166248	0.000553135	0
ppa007588m	0.732907	0.000862093	1.56822	0.0429613	0.892141	0.709935
ppa007603m	0.969813	0.513748	0.980666	0.925287	0.87123	0.604376
ppa007605m	1.74676	0.00106982	0.53155	0.253242	1.36664	0.016566
ppa007611m	0.800223	0.0508477	1.22456	0.0367749	0.982023	0.972107
ppa007614m	0.769984	0.00221917	0.954647	0.842477	1.24537	0.287542
ppa007618m	0.851267	0.00217593	0.540239	0.0461137	0.770203	0.133135
ppa007622m	1.76737	0.00162691	2.70593	0.053596	0.356892	0.266508
ppa007628m	2.7835	0.638449	237217	0.00619693	1.76262	0.224652
ppa007629m	0		0.443771	0.00251838	1.08282	0.586382
ppa007633m	2.12566	0.0016087	4.03614	0.0220491	1.10703	0.671752
ppa007634m	1.55416	0.0216545	0.373298	0.0788196	0
ppa007636m	1.49207	0.000252782	1.64664	0.0339628	3.84122	0.00956748
ppa007637m	1.43784	0.0641025	3.13829	0.0310654	0
ppa007640m	1.44204	0.0034926	0.374422	0.0580414	0
ppa007647m	1.36198	0.00857173	1.25967	0.2819	0.739316	0.75508
ppa007648m	0.684955	0.0218597	0.86389	0.656587	2.32341	0.240594
ppa007650m	1.44839	0.00283984	0.427899	0.14803	4.51614	0.0399304
ppa007656m	0.44238	0.0020559	0.307611	0.0316703	1.72551	0.212398
ppa007658m	3.40757	0.471471	0		0.744494	0.551377
ppa007663m	1.03077	0.787574	0.710206	0.187364	0.741827	0.323509
ppa007664m	1.56948	0.0127738	1.48121	0.462747	1.02286	0.96542
ppa007666m	1.1986	0.0229763	1.2046	0.624356	1.43099	0.361555
ppa007684m	0.804542	0.0339137	0.779861	0.170119	1.23538	0.713383
ppa007685m	2.0041	0.000430045	0.282741	0.224947	0.448213	0.0631097
ppa007688m	1.19008	0.0241521	1.45137	0.43285	0
ppa007696m	0.753164	0.000755382	0.684004	0.273435	1.204	0.416913
ppa007697m	1.07517	0.0357083	0.446815	0.160608	0.520458	0.152515
ppa007698m	1.07227	0.594309	1.20033	0.880228	0
ppa007700m	1.07303	0.566499	2.01944	0.00610224	0.516405	0.0896408
ppa007707m	1.37411	0.0225855	0.666753	0.172558	0.818604	0.351462
ppa007708m	1.82958	0.00504379	3.82669	0.134548	1.2199	0.499159
ppa007711m	2.69303	0.163653	0		0
ppa007712m	0		0.14994	0.0379701	0
ppa007714m	0.770747	0.0380818	0.356131	0.0377062	0.988771	0.988801
ppa007719m	1.53069	0.0123514	0		1.27324	0.63502
ppa007720m	1.24113	0.0117185	0		0
ppa007723m	0.832722	0.0187836	0.796557	0.51768	0.762707	0.33833
ppa007732m	1.71052	0.000294853	0.767091	0.0298595	0.711497	0.344349
ppa007736m	1.42993	0.000179087	0.607418	0.0718019	1.20129	0.409623
ppa007741m	2.2691	0.00492203	0		1.50317	0.561215
ppa007742m	2.36426	0.0213233	15.1814	0.00640656	0
ppa007749m	1.72939	0.000183497	1.33347	0.384741	6.10752	0.131731
ppa007753m	0.739477	0.00030937	0.835038	0.289564	0.482869	0.043656
ppa007755m	0.613088	0.00355116	0.795805	0.49702	0.932249	0.809853
ppa007761m	2.15042	0.000765577	0		0
ppa007766m	3.22802	0.00661784	0		0
ppa007769m	0.608607	0.00575802	1.14642	0.523143	0.622568	0.107988
ppa007779m	5.42503	0.000123623	1.54721	0.118327	0.854866	0.828375
ppa007790m	1.24196	0.0346029	0		1.45843	0.174789
ppa007792m	0.475675	0.00697062	0.15697	0.0125752	0
ppa007793m	0.771029	0.04789	2.06856	0.049006	0
ppa007794m	1.41837	0.01897	1.90026	0.173652	0.481503	0.0616282
ppa007799m	0.857646	0.0438704	1.03958	0.637406	0.962931	0.843212
ppa007800m	1.50839	0.00645113	1.50109	0.0638265	0.768862	0.604338
ppa007802m	1.56031	0.00961901	0		0
ppa007805m	0.887467	0.0394733	1.21075	0.300914	1.25318	0.0968987
ppa007808m	1.15982	0.175603	1.07014	0.880268	1.9163	0.191707
ppa007813m	0.925076	0.663336	4.25443	0.0260991	1.9365	0.105651
ppa007815m	1.45475	0.13994	2.28803	0.0211795	0
ppa007820m	1.29437	0.0461607	0.92293	0.831868	0.921282	0.756157
ppa007826m	0.347244	0.00174723	0.152935	0.323957	0
ppa007836m	1.5253	0.00478617	1.24977	0.56824	1.5846	0.123293
ppa007842m	0.935744	0.484131	0.876109	0.31633	0.710639	0.366651
ppa007848m	0.827694	0.0249391	0.856102	0.508186	0.910235	0.828979
ppa007851m	1.14101	0.0294756	1.52905	0.0198681	1.01279	0.93326
ppa007854m	0.645531	0.00253833	0.886848	0.319304	1.62941	0.192871
ppa007855m	0.574429	0.0400993	0.152692	0.195719	2.80881	0.145789
ppa007860m	1.59305	0.0215284	0		1.44322	0.595721
ppa007869m	1.38581	0.0276732	0		1.36756	0.331347
ppa007879m	1.34216	0.0214173	0.929108	0.853236	1.33462	0.340821
ppa007883m	1.55056	0.0182605	0		0.459241	0.390085
ppa007884m	0.851181	0.038852	0.0858857	0.0861189	7.16497	0.309312
ppa007890m	1.87253	0.000403924	0		0.696507	0.587127
ppa007891m	2.27373	4.65914e-05	2.47725	0.0540819	0.938395	0.953038
ppa007892m	2.05627	0.000151122	2.5172	0.0342102	0.507177	0.25034
ppa007897m	0.858075	0.0496729	0.728368	0.0318892	0.805249	0.54591
ppa007903m	1.29465	0.0167615	0		1.71837	0.277384
ppa007906m	0.86291	0.00203898	1.48629	0.188478	10.7976	0.128204
ppa007917m	1.1311	0.186495	1.43683	0.0335035	2.57861	0.372073
ppa007930m	1.67655	0.000813569	0		0.249474	0.0748523
ppa007934m	1.22474	0.00314067	0.903151	0.773094	1.02868	0.949107
ppa007935m	0.785504	0.0482786	1.34746	0.0523337	0.478535	0.193534
ppa007936m	1.57385	0.00577631	2.90925	0.0460876	0.207653	0.0722337
ppa007943m	0.457578	0.00248164	0		0
ppa007945m	0.902706	0.175883	1.99888	0.0246417	0.651082	0.273707
ppa007946m	1.14862	0.0337278	0.825184	0.712778	0.935836	0.936189
ppa007947m	0.737645	0.000326097	1.10756	0.370554	1.1023	0.462975
ppa007952m	0		2.57693	0.0386647	0
ppa007953m	1.47847	0.060243	0.265378	0.0401122	0
ppa007955m	1.12142	0.0169591	1.38166	0.279452	2.55457	0.0722182
ppa007958m	1.33707	0.0157221	0		0
ppa007959m	0.751232	0.0405529	1.15944	0.534582	0
ppa007960m	0		0.473862	0.0210967	0
ppa007964m	1.94109	0.0132113	0.495981	0.291565	0.577515	0.118438
ppa007966m	1.73405	0.00161153	9.77129	0.000687331	0.767679	0.574774
ppa007968m	0.776409	0.00277391	0.529018	0.0669146	0.642622	0.604794
ppa007970m	1.1396	0.125565	0.906176	0.729913	2.27966	0.0350932
ppa007973m	1.17661	0.0445393	1.3572	0.272587	3.49371	0.128109
ppa007974m	0.0405223	0.0110622	0.000138089	0.00111206	0
ppa007978m	0.30455	0.00112969	0.342675	0.0319678	0.487639	0.634168
ppa007979m	1.30947	0.0921294	0.119176	0.0477443	0
ppa007982m	0.361133	0.00296845	0.432596	0.205599	0
ppa007987m	1.49244	0.0404183	2.69585	0.00242647	0.810428	0.648936
ppa007994m	0.836207	0.0438361	0.639588	0.28636	0
ppa007996m	0.593137	0.00285812	0.725888	0.444829	0.782241	0.416521
ppa007998m	1.07342	0.459311	1.58871	0.0852325	1.07299	0.778661
ppa008005m	0.829362	0.104777	0.708607	0.0140685	0.801773	0.483986
ppa008006m	0.767395	0.00512798	1.51933	0.144386	0.899109	0.776921
ppa008008m	0.669571	0.00216292	0.577935	0.108879	0
ppa008010m	2.15659	0.706901	0.000197817	0.0374288	0
ppa008012m	0.853632	0.0185357	1.41463	0.143682	2.39371	0.243142
ppa008023m	1.24504	0.00899755	1.00184	0.995907	0.527883	0.383595
ppa008028m	0.714363	0.0133452	0.583022	0.21299	0.871907	0.578349
ppa008032m	0.652807	0.00526016	0.642772	0.216546	0.476473	0.280219
ppa008034m	1.11441	0.0298656	2.29562	0.383392	0.850379	0.413207
ppa008046m	1.25163	0.0316023	1.47866	0.0591933	0.338073	0.427502
ppa008052m	1.07677	0.0108011	1.10745	0.503419	1.40659	0.185052
ppa008069m	1.58283	0.00711635	1.16583	0.162357	10.8177	0.00154062
ppa008079m	1.40098	0.000261015	1.8519	0.654754	0.00123994	0.409494
ppa008084m	0.843703	0.0297405	0.923787	0.316689	0.841766	0.073022
ppa008090m	0.94293	0.0526134	0.800693	0.0935281	1.2938	0.0768407
ppa008096m	0.592383	0.344393	5.71296	0.0288251	5.63683	0.153052
ppa008104m	0.926	0.00592345	1.11911	0.5533	1.1224	0.732376
ppa008113m	1.80168	0.000178737	0.973292	0.901735	1.24638	0.54177
ppa008115m	0.920893	0.166478	1.12185	0.493751	1.87954	0.0534148
ppa008117m	0.805711	0.0119825	1.08495	0.662142	0.74334	0.00690122
ppa008120m	2.776	0.0404866	0		1.16449	0.617836
ppa008122m	1.70072	0.871256	63.7674	0.719508	0
ppa008123m	0.616039	0.224395	1.50678	0.0220263	0.704833	0.742815
ppa008128m	0.813437	0.0130613	0.495919	0.078609	0.758718	0.0843706
ppa008129m	2.72483	0.00162607	1.45062	0.0368451	0.930917	0.795181
ppa008135m	7.70778	0.0100076	0		0.642487	0.0826296
ppa008142m	0.839989	0.0369296	4.53472	0.110239	1.04352	0.927729
ppa008143m	0.806524	0.0144115	0.605198	0.104068	0.874641	0.535184
ppa008153m	0.78234	0.00247639	0.62494	0.0541978	0.50513	0.100868
ppa008154m	0.274038	0.024419	0.110541	0.139844	1.77303	0.218269
ppa008157m	1.065	0.195122	1.74319	0.177891	0.924508	0.829159
ppa008167m	1.20374	0.0298577	1.53145	0.115882	0
ppa008168m	0.926735	0.0367391	0.706091	0.278307	1.13865	0.392256
ppa008169m	0		2.95342	0.015684	0
ppa008180m	1.88435	0.00252923	5.22153	0.133892	1.08473	0.657799
ppa008182m	0.819329	0.141721	0		0.490647	0.0947262
ppa008189m	1.57716	0.00225151	1.46486	0.0765021	1.27883	0.299038
ppa008191m	0.877883	0.0115527	2.26538	0.0174007	0.90282	0.647973
ppa008192m	0.852181	0.0163697	0.948655	0.781613	0.784831	0.680154
ppa008201m	0.818827	0.0869944	1.30399	0.431883	0.564124	0.0962848
ppa008205m	0.766386	0.00531276	0.810427	0.640958	0.0493187	0.0999863
ppa008214m	0.447737	0.00157365	0.0867257	0.208854	0
ppa008221m	0.749732	0.0119258	1.30045	0.11245	1.12111	0.880601
ppa008223m	1.63382	0.00297887	6.06493	0.024168	0.209972	0.115082
ppa008225m	1.1217	0.0512459	1.48622	0.112902	0.951953	0.67582
ppa008227m	0.760042	0.00019715	0.343805	0.0666709	1.38532	0.0344794
ppa008228m	0.859934	0.0157785	0.70949	0.326838	0.383085	0.0400145
ppa008235m	1.43559	5.88109e-05	1.17095	0.842804	0.693366	0.276782
ppa008251m	1.519	0.00258552	1.33002	0.289105	1.0601	0.804801
ppa008260m	1.57801	0.00304348	0		5.48471	0.0355454
ppa008264m	1.25144	0.0920392	0.327127	0.0369426	0
ppa008265m	1.47603	0.000949133	1.1894	0.625406	0
ppa008266m	1.15619	0.0767871	0.275581	0.04538	1.31532	0.678661
ppa008270m	0.91603	0.00212504	1.07876	0.781173	1.30428	0.347751
ppa008271m	0		0.816983	0.649982	3.32117	0.0708342
ppa008274m	1.16082	0.0162914	0.780984	0.436468	0
ppa008277m	0.775383	0.0268446	0.874291	0.607139	0.791379	0.633013
ppa008278m	1.21788	0.033217	0.850324	0.659803	1.03899	0.956704
ppa008281m	1.19959	0.0108149	0.796051	0.174168	0.51333	0.340304
ppa008282m	0.837318	0.0279736	1.06189	0.758874	1.05065	0.664575
ppa008289m	1.05212	0.944261	0.0134481	0.464857	0.00693657	0.408356
ppa008295m	1.268	0.00745841	1.36143	0.175357	1.75126	0.100603
ppa008296m	50.4407	0.00659681	2.05202e-07	0.0923303	0.698147	0.418641
ppa008297m	0.880145	0.0307357	1.35593	0.0866379	1.47974	0.895941
ppa008299m	3.02154	0.0108353	0		1.05328	0.923301
ppa008303m	0.812686	0.00456461	0.799456	0.144993	1.47232	0.00197238
ppa008305m	0.822	0.0370489	0.900492	0.726712	0.955037	0.887957
ppa008310m	1.2548	0.0254554	0.307591	0.105625	1.18711	0.566189
ppa008311m	1.16471	0.0221086	1.32449	0.0185857	0.56286	0.19745
ppa008313m	0.793678	0.000412605	0.929022	0.793003	0.246971	0.0876318
ppa008314m	0.540327	0.516672	0		0.969177	0.939696
ppa008318m	0.586411	0.0142357	1.14975	0.218823	0.387429	0.287935
ppa008322m	2.71549	0.000564596	0.365968	0.0139259	0
ppa008326m	1.42395	0.00394233	0.543904	0.208608	0.58056	0.394272
ppa008328m	0.252909	0.381645	0		438.586	0.388751
ppa008330m	1.45433	0.036104	0		0
ppa008331m	1.12416	0.0929766	1.0336	0.735305	1.1777	0.252309
ppa008332m	1.27119	0.0322329	0.695326	0.437041	1.34662	0.349528
ppa008341m	1.0037	0.860837	1.25435	0.037957	1.31343	0.194202
ppa008346m	0		2.83549	0.00760845	0
ppa008349m	1.96687	0.00225867	0		0
ppa008356m	1.49021	0.00532259	1.23038	0.0439852	2.11523	0.318572
ppa008366m	1.5234	0.0029444	0.881041	0.544184	3.61337	0.0323192
ppa008372m	0.730877	0.00359639	0.665235	0.0148053	0.885363	0.699441
ppa008376m	3.60655	0.00535383	3.5228	0.0310189	1.91966	0.153327
ppa008379m	0.937856	0.394679	1.11668	0.422698	0.890507	0.296537
ppa008382m	2.06633	5.47768e-05	0		1.97883	0.0329588
ppa008388m	1.46226	0.0426975	0.813672	0.665515	0
ppa008390m	0.439464	0.00780766	1.1964	0.620427	5.32166	0.0421607
ppa008391m	1.30675	0.0103044	1.2153	0.623581	0
ppa008394m	0.854462	0.00850888	0.840165	0.406912	0.770325	0.372673
ppa008396m	0		2.2438	0.0341144	0
ppa008400m	1.19711	0.0258407	0.589375	0.148117	1.56925	0.123935
ppa008401m	0.82882	0.0333131	0.680731	0.149227	0.888005	0.567341
ppa008402m	1.5287	0.00114862	1.82739	0.00833826	5.94147	0.00530294
ppa008403m	1.61279	0.00873975	4.22992	0.023608	0
ppa008405m	1.10637	0.00082839	1.17838	0.509976	0.987137	0.946489
ppa008406m	2.43991	0.00313415	1.13534	0.956395	0
ppa008413m	0.819473	0.0105356	0.858092	0.107702	0.919383	0.777598
ppa008414m	0.596698	0.00198182	3.93969	0.0196659	0.82374	0.394058
ppa008418m	1.98205	0.00872438	1.51753	0.323009	0
ppa008420m	0.662056	0.000385114	0.976902	0.877158	0.397034	0.000779864
ppa008423m	1.499	0.0252919	0		2.85811	0.172273
ppa008426m	0.756306	0.148431	0.68352	0.00704329	1.06214	0.843483
ppa008428m	0.610901	0.000174378	0.890499	0.390486	1.06851	0.640921
ppa008430m	0.77329	0.0476881	0.821648	0.0269634	0
ppa008434m	1.77071	0.00543886	0		0.760004	0.139013
ppa008437m	0		0.431266	0.0105417	0
ppa008438m	0.620489	0.00106836	0.9397	0.824355	1.07776	0.736349
ppa008439m	2.25186	0.00137782	8.80199	0.0184116	0
ppa008448m	0		1.51322	0.0452383	0.79637	0.555601
ppa008456m	0.148907	5.07511e-05	3.42974	0.010096	0
ppa008464m	2.1389	0.00400973	1.10054	0.878059	0
ppa008468m	0.55244	0.00402771	0.447073	0.0827722	3.08864	0.212422
ppa008474m	1.2615	0.0043766	0		0.279155	0.101045
ppa008479m	2.39134	0.000253223	0		0
ppa008481m	0.655902	0.0497886	0.509493	0.0666749	0.784532	0.0715235
ppa008484m	0.819886	0.00763863	0.720831	0.555996	0.747574	0.50555
ppa008488m	0.867211	0.0283905	2.0731	0.107039	2.38584	0.195926
ppa008490m	0.821803	0.00973765	1.52089	0.136047	0
ppa008495m	0.94612	0.389531	0.684919	0.0353628	0.740212	0.0539536
ppa008499m	0.699223	0.00555383	0.910302	0.651092	1.20879	0.675587
ppa008502m	0.867743	0.0853843	1.12683	0.510662	2.65537	0.110937
ppa008505m	1.38832	0.00297137	4.76824	0.00346425	0.985582	0.930438
ppa008506m	1.30446	0.00320639	1.20511	0.675463	0.498855	0.67398
ppa008508m	0.802593	0.128608	0		0.435487	0.0602638
ppa008511m	0.830615	0.0561893	1.28672	0.0491304	0.516766	0.104265
ppa008513m	1.09483	0.419577	1.74183	0.0279558	0
ppa008522m	0.814487	0.752574	1.24188	0.6418	1.66317	0.204543
ppa008525m	10.9621	0.358505	1.92357	0.0424947	3.75633e+08	0.234227
ppa008526m	0.810784	0.0396627	1.28455	0.449486	0.479036	0.0750308
ppa008528m	0.727789	0.00312528	0.459916	0.0585869	0.899747	0.843438
ppa008538m	1.1472	0.273135	0.351568	0.0462066	0.950569	0.903306
ppa008539m	0.830786	0.0196138	0.424458	0.10031	0.458044	0.144562
ppa008544m	1.09889	0.265263	2.14725	0.00505546	0.896066	0.531628
ppa008545m	1.18784	0.0204794	0.737351	0.0565933	0
ppa008560m	1.18521	0.21338	1.96287	0.0105874	0
ppa008561m	2.53479	0.040394	0.043156	0.027011	0
ppa008562m	1.21194	0.200446	0.708885	0.00847913	1.20958	0.870568
ppa008565m	0.603784	0.00646037	0		2.95096	0.186371
ppa008568m	0.80368	0.0182285	0.460925	0.184533	1.35021	0.766258
ppa008569m	1.21322	0.310809	0.199095	0.0285957	0
ppa008576m	23.7659	8.08911e-06	0		0
ppa008577m	1.36859	0.00384841	1.67415	0.269827	0.69045	0.490421
ppa008578m	1.30683	0.237203	8.30456	0.00226345	0.248924	0.0962823
ppa008583m	4.19251	0.0273468	4.58842	0.663681	0.509336	0.225774
ppa008587m	0.78536	0.00551501	1.27945	0.345552	0.973531	0.877894
ppa008589m	1.39146	0.041165	0		0
ppa008600m	1.94976	0.00150886	1.63709	0.0565207	2.00061	0.0900007
ppa008606m	1.24135	0.00822654	0.569276	0.393006	0.403586	0.0439714
ppa008607m	0.361358	0.00441235	1.04936	0.916828	0
ppa008608m	0.731589	0.00356647	0.439089	0.124089	1.0024	0.98461
ppa008618m	0.856535	0.0177695	0.969762	0.857115	1.70115	0.0323437
ppa008626m	0.98239	0.783386	1.23564	0.404305	0.962418	0.822173
ppa008628m	1.23612	0.512662	0.412986	0.0176491	1.31781	0.751283
ppa008629m	0		0.128543	0.0197507	0
ppa008630m	0.99499	0.903386	1.58314	0.0108681	1.09258	0.641828
ppa008634m	1.90666	0.000731994	0		0
ppa008641m	0.960168	0.461558	1.26182	0.00891501	1.5194	0.391653
ppa008642m	0.722097	0.0221878	0		0
ppa008649m	0.828368	0.00446165	0.855476	0.404405	1.11791	0.578161
ppa008650m	0.891359	0.0136912	1.2117	0.269311	0.665473	0.0960698
ppa008655m	0.675631	0.0110578	0.580036	0.144026	0.793112	0.386154
ppa008656m	0.781712	0.00483397	0.320181	0.0424914	1.38505	0.479521
ppa008661m	1.29011	0.0336517	0.996265	0.996275	1.04678	0.258686
ppa008662m	0.645607	0.00112946	0.214426	0.0585575	1.21187	0.712312
ppa008664m	2.32276	0.00255816	2.09041	0.0234132	0.461372	0.0987539
ppa008670m	0.86257	0.253286	0.588661	0.0424855	1.65662	0.098413
ppa008694m	0.885395	0.0440258	1.28086	0.349348	1.17558	0.408625
ppa008695m	2.20493	0.00134084	0.480035	0.0339148	0
ppa008697m	1.58632	0.0152334	0.917895	0.813214	0
ppa008700m	1.53782	0.0150247	2.00697	0.148225	1.07524	0.939651
ppa008706m	0.742656	0.00834056	1.34409	0.195483	0.917898	0.757472
ppa008709m	1.43583	0.00395613	0.737703	0.704943	0.419681	0.298274
ppa008711m	0.804801	0.0910417	1.71068	0.263109	1.31107	0.321236
ppa008712m	1.50334	0.00390485	0.925208	0.628528	0.990521	0.972031
ppa008715m	1.76335	0.000270484	0.872612	0.560902	0.35787	0.0284619
ppa008722m	0.816038	0.0532702	0.846477	0.565941	0.865922	0.487912
ppa008728m	2.06104	0.00196996	0.294703	0.00844911	0
ppa008730m	0.659771	0.00635931	0.0689538	0.0669075	1.39332	0.369956
ppa008734m	1.50985	0.00418824	0		0
ppa008743m	1.11295	0.00117126	1.06584	0.675365	0.841647	0.0514083
ppa008744m	0.891909	0.152063	1.2009	0.0158143	0.891538	0.62075
ppa008746m	1.3725	0.00400936	0.503716	0.00910795	0
ppa008750m	1.34045	0.0122177	1.20457	0.449107	0.917476	0.823408
ppa008755m	1.04694	0.531232	1.84006	0.0124018	0.712685	0.294347
ppa008761m	0.841694	0.0129834	1.00156	0.996352	1.03504	0.95311
ppa008762m	0.717569	0.00607115	1.26237	0.622245	0.412704	0.226878
ppa008765m	2.4168	0.000967192	1.47652	0.0320593	2.67711	0.220314
ppa008769m	3.00119	6.70862e-05	5.14896	0.00569207	0.335525	0.135753
ppa008771m	0.450448	0.00519559	1.84835	0.0976694	4.74216	0.062802
ppa008775m	1.39058	0.00970015	0		0.704221	0.384307
ppa008776m	0.745154	0.00973267	1.58137	0.258172	1.47062	0.435623
ppa008779m	4.22475	0.000241848	6.61131	0.00845924	0.342732	0.0959798
ppa008787m	0.611309	0.0138504	0.707879	0.0178715	1.82004	0.237744
ppa008791m	1.34011	0.0170202	1.56411	0.420182	0.408873	0.0118983
ppa008800m	0.869577	0.0115285	1.16625	0.0422629	0.994778	0.973571
ppa008805m	0.931082	0.0854319	0.994776	0.970495	0.371252	0.432872
ppa008806m	0.954747	0.339166	2.16312	0.00114198	1.70352	0.360769
ppa008807m	1.25383	0.0193586	0.0769225	0.00071734	0.0489557	0.427038
ppa008812m	1.04125	0.710857	1.02371	0.808307	0.70412	0.020012
ppa008815m	1.611	0.284469	1.5379	0.312507	1.08021	0.814843
ppa008816m	3.3146	0.000612204	0		0
ppa008820m	0.652696	0.00041472	1.22496	0.185017	0
ppa008828m	1.3755	0.000755706	0.61289	0.218005	2.10558	0.159093
ppa008834m	0.605911	0.0790535	1.83997	0.0234024	0.264314	0.358194
ppa008839m	0.908506	0.101707	1.90963	0.0696128	0.898704	0.619729
ppa008843m	0.781396	0.0261212	1.34883	0.20288	1.20568	0.73024
ppa008846m	0.231509	0.00717463	0		0
ppa008850m	2.5691	0.0126243	0		3.89616	0.133436
ppa008854m	0.553018	0.0348404	0		1.12632	0.839819
ppa008862m	0.7863	3.04635e-05	1.24127	0.214232	1.64115	0.928638
ppa008863m	0.715118	0.0253752	0.727759	0.511473	0
ppa008872m	0.991006	0.884428	0.604485	0.0378211	0.886853	0.853973
ppa008875m	1.46803	0.00992621	0.990222	0.975354	2.03388	0.127515
ppa008876m	0.932846	0.238562	1.17987	0.365905	0.8283	0.000622319
ppa008878m	8.9041	0.00603599	13.4058	0.619749	0
ppa008879m	1.945	0.00280391	0		4.15103	0.242982
ppa008880m	0		0.856392	0.261907	0.0274257	0.0305008
ppa008881m	3.08366	0.0351815	9.89833	0.430081	1.398	0.230955
ppa008888m	1.15816	0.00943566	1.31216	0.0251741	1.77514	0.126585
ppa008895m	0.912375	0.0107648	0.814579	0.315505	0.899616	0.680982
ppa008896m	0		3.95731	0.00729787	0
ppa008902m	0.794517	0.0176324	2.30221	0.0951607	6.31408	0.00182501
ppa008905m	1.37737	0.048519	0.350189	0.194428	1.04258	0.937859
ppa008906m	1.23545	0.0518203	0.77812	0.745368	0.634184	0.597866
ppa008910m	1.25733	0.0136235	3.19923	0.682063	1.36674	0.030781
ppa008911m	0.81333	0.00883253	0.777247	0.134087	0
ppa008915m	1.70001	0.00220479	1.50061	0.173414	1.14319	0.72626
ppa008918m	0.813683	0.00507998	0.464535	0.085439	1.99998	0.0206676
ppa008919m	0.644061	0.0106197	0.959975	0.939525	0
ppa008922m	2.3706	0.000548266	0.307039	0.083848	0
ppa008924m	0		0.309224	0.00174453	0.10409	0.130614
ppa008927m	0.726995	0.00348199	1.16371	0.563529	0
ppa008928m	1.15383	0.0161253	0		1.15847	0.440714
ppa008929m	1.28614	0.0395125	0.974891	0.885316	0.690361	0.463454
ppa008930m	1.13163	0.399865	0.766879	0.0274287	1.61147	0.518106
ppa008933m	3.09872	0.277834	3.27249	0.5729	0.0326295	0.360211
ppa008941m	0.828388	0.00571278	0.903956	0.596102	2.06912	0.00406025
ppa008946m	0.808987	0.0491401	0.905777	0.477151	1.08915	0.666536
[truncated: 2,168 more rows]

## Sheet: The annotations of 4165 DEGs
Supplementary Table S3 The annotations of 4165 DEGs
Gene name	Annotation
ppa000042m	emb1507 (embryo defective 1507); ATP binding / ATP-dependent helicase/ helicase/ nucleic acid binding / nucleoside-triphosphatase/ nucleotide binding
ppa000052m	zinc finger (CCCH-type) family protein
ppa000062m	ATPI4K ALPHA; 1-phosphatidylinositol 4-kinase/ inositol or phosphatidylinositol kinase
ppa000074m	ATGSL03 (GLUCAN SYNTHASE-LIKE 3); 1,3-beta-glucan synthase/ transferase, transferring glycosyl groups
ppa000075m	EMB3012 (embryo defective 3012)
ppa000123m	ATP binding / DNA binding
ppa000132m	clathrin heavy chain, putative
ppa000143m	transcription factor jumonji (jmjC) domain-containing protein
ppa000145m	ATMRP2 (ARABIDOPSIS THALIANA MULTIDRUG RESISTANCE-ASSOCIATED PROTEIN 2); ATPase, coupled to transmembrane movement of substances
ppa000167m	ATGSL05 (GLUCAN SYNTHASE-LIKE 5); 1,3-beta-glucan synthase/ transferase, transferring glycosyl groups
ppa000169m	UPL4; ubiquitin-protein ligase
ppa000171m	ICU2 (INCURVATA2); DNA-directed DNA polymerase
ppa000182m	ATMRP10; ATPase, coupled to transmembrane movement of substances
ppa000186m	TADA (TRNA ARGININE ADENOSINE DEAMINASE); catalytic/ hydrolase/ zinc ion binding
ppa000190m	MET1 (METHYLTRANSFERASE 1); methyltransferase
ppa000206m	protein kinase family protein
ppa000209m	SEX1 (STARCH EXCESS 1); alpha-glucan, water dikinase
ppa000212m	PDR11 (PLEIOTROPIC DRUG RESISTANCE 11); ATPase, coupled to transmembrane movement of substances
ppa000220m	CLASP (CLIP-ASSOCIATED PROTEIN); binding
ppa000236m	PDR4 (PLEIOTROPIC DRUG RESISTANCE 4); ATPase, coupled to transmembrane movement of substances
ppa000247m	disease resistance protein (NBS-LRR class), putative
ppa000259m	unknown protein
ppa000262m	cleavage and polyadenylation specificity factor (CPSF) A subunit C-terminal domain-containing protein
ppa000270m	ATFIP1[V] (Arabidopsis homolog of yeast Fip1 [V]); RNA binding / protein binding
ppa000282m	RAPTOR1; nucleotide binding / protein binding
ppa000294m	protein kinase family protein
ppa000319m	kinesin motor protein-related
ppa000326m	protein binding / zinc ion binding
ppa000330m	DNA polymerase V family
ppa000338m	PGP9 (P-GLYCOPROTEIN 9); ATPase, coupled to transmembrane movement of substances
ppa000340m	PGP2 (P-GLYCOPROTEIN 2); ATPase, coupled to transmembrane movement of substances
ppa000341m	ZWI (ZWICHEL); calmodulin binding / microtubule motor
ppa000350m	unknown protein
ppa000352m	unknown protein
ppa000368m	unknown protein
ppa000371m	EDM2; transcription factor
ppa000374m	hedgehog receptor
ppa000383m	KEA2; potassium ion transmembrane transporter/ potassium:hydrogen antiporter
ppa000393m	unknown protein
ppa000415m	LINC1 (LITTLE NUCLEI1)
ppa000430m	haloacid dehalogenase-like hydrolase family protein
ppa000437m	SCD1 (STOMATAL CYTOKINESIS-DEFECTIVE 1); protein binding
ppa000452m	T-complex protein 11
ppa000461m	binding
ppa000468m	unknown protein
ppa000473m	CSLD3 (CELLULOSE SYNTHASE-LIKE D3); cellulose synthase/ transferase, transferring glycosyl groups
ppa000474m	unknown protein
ppa000482m	adaptin family protein
ppa000484m	leucine-rich repeat family protein
ppa000493m	CSLD3 (CELLULOSE SYNTHASE-LIKE D3); cellulose synthase/ transferase, transferring glycosyl groups
ppa000504m	unknown protein
ppa000510m	PHYB (PHYTOCHROME B); G-protein coupled photoreceptor/ protein histidine kinase/ red or far-red light photoreceptor/ signal transducer
ppa000522m	unknown protein
ppa000523m	emb2734 (embryo defective 2734); binding / lyase
ppa000533m	FUNCTIONS IN: molecular_function unknown; INVOLVED IN: biological_process unknown; LOCATED IN: cellular_component unknown; EXPRESSED IN: 22 plant structures; EXPRESSED DURING: 13 growth stages; CONTAINS InterPro DOMAIN/s: Munc13 homology 1 (InterPro:IPR014770), Protein of unknown function DUF810 (InterPro:IPR008528), Munc13 homology 2 (InterPro:IPR014772); BEST Arabidopsis thaliana protein match …
ppa000547m	AGO1 (ARGONAUTE 1); endoribonuclease/ miRNA binding / protein binding / siRNA binding
ppa000558m	heat shock protein-related
ppa000567m	CESA6 (CELLULOSE SYNTHASE 6); cellulose synthase/ transferase, transferring glycosyl groups
ppa000580m	PLDBETA1 (PHOSPHOLIPASE D BETA 1); phospholipase D
ppa000582m	unknown protein
ppa000584m	UBP26 (UBIQUITIN-SPECIFIC PROTEASE 26); ubiquitin thiolesterase/ ubiquitin-specific protease
ppa000588m	chr31 (chromatin remodeling 31); ATP binding / DNA binding / helicase/ nucleic acid binding
ppa000592m	unknown protein
ppa000594m	CHR11 (CHROMATIN-REMODELING PROTEIN 11); ATP binding / DNA binding / DNA-dependent ATPase/ helicase/ hydrolase, acting on acid anhydrides, in phosphorus-containing anhydrides / nucleic acid binding / nucleosome binding
ppa000601m	XPO1A; protein binding / protein transporter/ receptor
ppa000613m	SPT16 (global transcription factor C)
ppa000618m	IRX3 (IRREGULAR XYLEM 3); cellulose synthase
ppa000619m	AGO1 (ARGONAUTE 1); endoribonuclease/ miRNA binding / protein binding / siRNA binding
ppa000620m	binding
ppa000625m	SEC8 (SUBUNIT OF EXOCYST COMPLEX 8)
ppa000626m	APUM1 (Arabidopsis Pumilio 1); RNA binding / binding
ppa000627m	APUM2 (Arabidopsis Pumilio 2); RNA binding / binding
ppa000642m	ATATH6; ATPase, coupled to transmembrane movement of substances / transporter
ppa000646m	heat shock protein-related
ppa000657m	lysine-ketoglutarate reductase/saccharopine dehydrogenase bifunctional enzyme
ppa000660m	importin beta-2 subunit family protein
ppa000667m	SAR3 (SUPPRESSOR OF AUXIN RESISTANCE 3); porin
ppa000689m	protein kinase family protein
ppa000692m	transferase, transferring glycosyl groups
ppa000694m	SAD2 (SUPER SENSITIVE TO ABA AND DROUGHT2); binding / protein transporter
ppa000696m	FUNCTIONS IN: molecular_function unknown; INVOLVED IN: biological_process unknown; LOCATED IN: cellular_component unknown; EXPRESSED IN: 9 plant structures; EXPRESSED DURING: L mature pollen stage, M germinated pollen stage, 4 anthesis, C globular stage, petal differentiation and expansion stage; CONTAINS InterPro DOMAIN/s: Munc13 homology 1 (InterPro:IPR014770), Protein of unknown function DUF81…
ppa000697m	protein binding
ppa000698m	leucine-rich repeat transmembrane protein kinase, putative
ppa000704m	calcium-transporting ATPase, plasma membrane-type, putative / Ca(2+)-ATPase, putative (ACA13)
ppa000710m	RBR1 (RETINOBLASTOMA-RELATED 1); transcription factor binding
ppa000712m	EMB2770 (EMBRYO DEFECTIVE 2770); RNA splicing factor, transesterification mechanism
ppa000717m	glycosyl hydrolase family 38 protein
ppa000722m	leucine-rich repeat family protein / extensin family protein
ppa000723m	armadillo/beta-catenin repeat family protein / U-box domain-containing protein
ppa000729m	PSKR1 (PHYTOSULFOKIN RECEPTOR 1); ATP binding / peptide receptor/ protein serine/threonine kinase
ppa000741m	leucine-rich repeat transmembrane protein kinase, putative
ppa000754m	ATP binding / protein binding / protein kinase/ protein serine/threonine kinase/ protein tyrosine kinase
ppa000766m	unknown protein
ppa000769m	EMB2754 (EMBRYO DEFECTIVE 2754); binding / small GTPase regulator
ppa000771m	C2 domain-containing protein
ppa000777m	PHOT1 (PHOTOTROPIN 1); FMN binding / blue light photoreceptor/ kinase/ protein binding / protein serine/threonine kinase
ppa000779m	TIC110 (TRANSLOCON AT THE INNER ENVELOPE MEMBRANE OF CHLOROPLASTS 110)
ppa000781m	C2 domain-containing protein
ppa000787m	RAN1 (RESPONSIVE-TO-ANTAGONIST 1); ATPase, coupled to transmembrane movement of ions, phosphorylative mechanism / copper ion transmembrane transporter
ppa000794m	transferase, transferring glycosyl groups
ppa000810m	binding
ppa000812m	aconitate hydratase, cytoplasmic, putative / citrate hydro-lyase/aconitase, putative
ppa000813m	HSL1 (HAESA-Like 1); ATP binding / kinase/ protein serine/threonine kinase
ppa000820m	ARA1 (ARABINOSE KINASE); ATP binding / L-arabinokinase/ galactokinase
ppa000832m	Pep3/Vps18/deep orange family protein
ppa000845m	AML1 (ARABIDOPSIS MEI2-LIKE PROTEIN 1); RNA binding / protein binding
ppa000855m	CLPB3 (CASEIN LYTIC PROTEINASE B3); ATP binding / ATPase/ nucleoside-triphosphatase/ nucleotide binding / protein binding
ppa000856m	FUNCTIONS IN: molecular_function unknown; INVOLVED IN: biological_process unknown; LOCATED IN: cellular_component unknown; EXPRESSED IN: 22 plant structures; EXPRESSED DURING: 13 growth stages; CONTAINS InterPro DOMAIN/s: Munc13 homology 1 (InterPro:IPR014770), Protein of unknown function DUF810 (InterPro:IPR008528), Munc13 homology 2 (InterPro:IPR014772); BEST Arabidopsis thaliana protein match …
ppa000858m	VLN2 (VILLIN 2); actin binding
ppa000883m	RBOHD (RESPIRATORY BURST OXIDASE HOMOLOGUE D); NAD(P)H oxidase
ppa000889m	leucine-rich repeat transmembrane protein kinase, putative
ppa000897m	HMA5 (HEAVY METAL ATPASE 5); ATPase, coupled to transmembrane movement of ions, phosphorylative mechanism
ppa000898m	APUM6 (Arabidopsis Pumilio 6); RNA binding / binding
ppa000903m	peptidase M16 family protein / insulinase family protein
ppa000904m	leucine-rich repeat transmembrane protein kinase, putative
ppa000913m	ATRBOH F (ARABIDOPSIS THALIANA RESPIRATORY BURST OXIDASE PROTEIN F); NAD(P)H oxidase
ppa000921m	leucine-rich repeat transmembrane protein kinase, putative
ppa000931m	AHA11 (Arabidopsis H(+)-ATPase 11); ATPase
ppa000940m	catalytic/ pyridoxal phosphate binding
ppa000942m	leucine-rich repeat protein kinase, putative
ppa000943m	formin homology 2 domain-containing protein / FH2 domain-containing protein
ppa000952m	leucine-rich repeat transmembrane protein kinase, putative
ppa000954m	catalytic/ glucosylceramidase
ppa000956m	TMK1 (TRANSMEMBRANE KINASE 1); transmembrane receptor protein serine/threonine kinase
ppa000964m	unknown protein
ppa000965m	AHA8 (Arabidopsis H(+)-ATPase 8); ATPase
ppa000968m	LOX2 (LIPOXYGENASE 2); lipoxygenase
ppa000979m	F-box family protein (FBL15)
ppa000982m	TMK1 (TRANSMEMBRANE KINASE 1); transmembrane receptor protein serine/threonine kinase
ppa000986m	RPK2 (RECEPTOR-LIKE PROTEIN KINASE 2); ATP binding / kinase/ protein serine/threonine kinase
ppa000996m	ATP binding / DNA binding / DNA-dependent ATPase
ppa000997m	AML1 (ARABIDOPSIS MEI2-LIKE PROTEIN 1); RNA binding / protein binding
ppa001001m	PEX6 (PEROXIN 6); ATP binding / ATPase/ nucleoside-triphosphatase/ nucleotide binding
ppa001004m	catalytic/ pyridoxal phosphate binding
ppa001016m	LOX1; lipoxygenase
ppa001026m	protein binding / zinc ion binding
ppa001031m	PHO2 (PHOSPHATE 2); ubiquitin-protein ligase
ppa001038m	kinesin motor family protein
ppa001048m	ATTPS1 (TREHALOSE-6-PHOSPHATE SYNTHASE); alpha,alpha-trehalose-phosphate synthase (UDP-forming)/ transferase, transferring glycosyl groups
ppa001076m	RPM1 (RESISTANCE TO P. SYRINGAE PV MACULICOLA 1); nucleotide binding / protein binding
ppa001077m	XLG1 (EXTRA-LARGE G-PROTEIN 1); guanyl nucleotide binding / signal transducer
ppa001085m	LOX3; electron carrier/ iron ion binding / lipoxygenase/ metal ion binding / oxidoreductase, acting on single donors with incorporation of molecular oxygen, incorporation of two atoms of oxygen
ppa001096m	FUNCTIONS IN: molecular_function unknown; INVOLVED IN: biological_process unknown; LOCATED IN: cellular_component unknown; EXPRESSED IN: 17 plant structures; EXPRESSED DURING: 10 growth stages; CONTAINS InterPro DOMAIN/s: Leucine-rich repeat, cysteine-containing subtype (InterPro:IPR006553); BEST Arabidopsis thaliana protein match is: unknown protein (TAIR:AT5G21900.1); Has 3642 Blast hits to 188…
ppa001097m	AtATG18f
ppa001102m	ATHSP101 (ARABIDOPSIS THALIANA HEAT SHOCK PROTEIN 101); ATP binding / ATPase/ nucleoside-triphosphatase/ nucleotide binding / protein binding
ppa001110m	unknown protein
ppa001113m	NIA1 (NITRATE REDUCTASE 1); nitrate reductase
ppa001114m	respiratory burst oxidase protein E (RbohE) / NADPH oxidase
ppa001119m	KIPK (KCBP-interacting protein kinase); kinase/ protein binding / protein kinase
ppa001136m	SDE3 (SILENCING DEFECTIVE); RNA helicase
ppa001138m	aconitate hydratase, cytoplasmic / citrate hydro-lyase / aconitase (ACO)
ppa001147m	heat shock protein 70, putative / HSP70, putative
ppa001162m	RPN1A (26S PROTEASOME REGULATORY SUBUNIT S2 1A); binding / enzyme regulator
ppa001164m	FER (FERONIA); kinase/ protein kinase
ppa001174m	leucine-rich repeat transmembrane protein kinase, putative
ppa001177m	kelch repeat-containing serine/threonine phosphoesterase family protein
ppa001188m	RSH1 (RELA-SPOT HOMOLOG 1); catalytic
ppa001189m	APM1 (AMINOPEPTIDASE M1); aminopeptidase
ppa001192m	PMI1 (PLASTID MOVEMENT IMPAIRED1)
ppa001200m	unknown protein
ppa001207m	LOX5; electron carrier/ iron ion binding / lipoxygenase/ metal ion binding / oxidoreductase, acting on single donors with incorporation of molecular oxygen, incorporation of two atoms of oxygen
ppa001209m	binding / catalytic
ppa001224m	pleckstrin homology (PH) domain-containing protein / RhoGAP domain-containing protein
ppa001233m	APM1 (AMINOPEPTIDASE M1); aminopeptidase
ppa001245m	binding
ppa001246m	unknown protein
ppa001250m	importin beta-2, putative
ppa001256m	pentatricopeptide (PPR) repeat-containing protein
ppa001260m	phosphoinositide phosphatase family protein
ppa001265m	protein kinase family protein
ppa001269m	protein binding / zinc ion binding
ppa001284m	nucleoporin interacting component family protein
ppa001289m	ACA9 (AUTOINHIBITED CA(2+)-ATPASE 9); calcium-transporting ATPase/ calmodulin binding
ppa001291m	no apical meristem (NAM) family protein
ppa001295m	ATTPS10 (trehalose phosphate synthase); transferase, transferring glycosyl groups / trehalose-phosphatase
ppa001299m	transcription factor jumonji (jmj) family protein
ppa001303m	DRD1 (DEFECTIVE IN RNA-DIRECTED DNA METHYLATION 1); ATP binding / DNA binding / helicase/ nucleic acid binding
ppa001306m	SNF2 domain-containing protein / helicase domain-containing protein / RING finger domain-containing protein
ppa001308m	BGAL13; beta-galactosidase
ppa001316m	LOX2 (LIPOXYGENASE 2); lipoxygenase
ppa001317m	ATP binding
ppa001324m	ATTPS7; alpha,alpha-trehalose-phosphate synthase (UDP-forming)/ transferase, transferring glycosyl groups / trehalose-phosphatase
ppa001325m	NOL1/NOP2/sun family protein
ppa001328m	KIPK (KCBP-interacting protein kinase); kinase/ protein binding / protein kinase
ppa001330m	phosphotransferase-related
ppa001331m	protein kinase family protein
ppa001333m	unknown protein
ppa001334m	BGAL3 (beta-galactosidase 3); beta-galactosidase/ catalytic/ cation binding / sugar binding
ppa001345m	BGAL10 (beta-galactosidase 10); beta-galactosidase/ catalytic/ cation binding
ppa001347m	SIT4 phosphatase-associated family protein
ppa001356m	FUNCTIONS IN: molecular_function unknown; INVOLVED IN: biological_process unknown; LOCATED IN: plasma membrane; EXPRESSED IN: 24 plant structures; EXPRESSED DURING: 13 growth stages; CONTAINS InterPro DOMAIN/s: Protein of unknown function DUF1399 (InterPro:IPR009836); BEST Arabidopsis thaliana protein match is: glycine-rich protein (TAIR:AT4G37900.1); Has 14843 Blast hits to 4550 proteins in 469 …
ppa001357m	ATDFB (A. THALIANA DHFS-FPGS HOMOLOG B); tetrahydrofolylpolyglutamate synthase
ppa001363m	BGAL3 (beta-galactosidase 3); beta-galactosidase/ catalytic/ cation binding / sugar binding
ppa001368m	LOS1; copper ion binding / translation elongation factor/ translation factor, nucleic acid binding
ppa001369m	S-locus lectin protein kinase family protein
ppa001371m	nucleotide binding
ppa001372m	lectin protein kinase family protein
ppa001373m	potassium transporter family protein
ppa001376m	zinc finger (CCCH-type) family protein
ppa001377m	FAC1 (EMBRYONIC FACTOR1); AMP deaminase
ppa001381m	FtsJ-like methyltransferase family protein
ppa001382m	BGAL1 (Beta galactosidase 1); beta-galactosidase/ catalytic/ cation binding / heme binding / peroxidase/ sugar binding
ppa001383m	DNA replication licensing factor, putative
ppa001386m	ATHB-8 (HOMEOBOX GENE 8); DNA binding / transcription factor
ppa001398m	FUC95A; 1,2-alpha-L-fucosidase
ppa001400m	THE1 (THESEUS1); kinase/ protein kinase
ppa001412m	BGAL1 (Beta galactosidase 1); beta-galactosidase/ catalytic/ cation binding / heme binding / peroxidase/ sugar binding
ppa001413m	FER (FERONIA); kinase/ protein kinase
ppa001416m	ZCF125; ATP binding / microtubule motor
ppa001417m	binding
ppa001418m	IRE1-1 (INOSITOL REQUIRING 1-1); ATP binding / endoribonuclease, producing 5'-phosphomonoesters / kinase/ protein kinase/ protein serine/threonine kinase
ppa001424m	unknown protein
ppa001442m	microtubule-associated protein
ppa001449m	pentatricopeptide (PPR) repeat-containing protein
ppa001450m	protein kinase family protein
ppa001453m	HMA1; ATPase/ cadmium-transporting ATPase/ calcium-transporting ATPase/ copper-exporting ATPase/ zinc transporting ATPase
ppa001456m	DEAD box RNA helicase, putative
ppa001461m	ADR1-L1 (ADR1-like 1); ATP binding / protein binding
ppa001465m	PIP5K9 (PHOSPHATIDYL INOSITOL MONOPHOSPHATE 5 KINASE); 1-phosphatidylinositol-4-phosphate 5-kinase/ ATP binding / phosphatidylinositol phosphate kinase
ppa001466m	HIT1 (HEAT-INTOLERANT 1); transporter
ppa001467m	protein kinase family protein
ppa001471m	dehydration-responsive protein-related
ppa001473m	IBR3 (IBA-RESPONSE 3); acyl-CoA dehydrogenase/ oxidoreductase
ppa001485m	transducin family protein / WD-40 repeat family protein
ppa001487m	SHD (SHEPHERD); ATP binding / unfolded protein binding
ppa001503m	ATP binding
ppa001512m	ABC1 family protein
ppa001516m	RHD3 (ROOT HAIR DEFECTIVE 3); GTP binding
ppa001526m	RNR1 (RIBONUCLEOTIDE REDUCTASE 1); ATP binding / protein binding / ribonucleoside-diphosphate reductase
ppa001527m	ATCHX18; monovalent cation:proton antiporter/ sodium:hydrogen antiporter
ppa001535m	SUS4; UDP-glycosyltransferase/ sucrose synthase/ transferase, transferring glycosyl groups
ppa001543m	FUNCTIONS IN: molecular_function unknown; INVOLVED IN: protein targeting to vacuole; LOCATED IN: membrane; EXPRESSED IN: 23 plant structures; EXPRESSED DURING: 15 growth stages; CONTAINS InterPro DOMAIN/s: Protein of unknown function DUF221 (InterPro:IPR003864); BEST Arabidopsis thaliana protein match is: early-responsive to dehydration protein-related / ERD protein-related (TAIR:AT3G21620.1); Ha…
ppa001547m	splicing factor-related
ppa001551m	ATCHX18; monovalent cation:proton antiporter/ sodium:hydrogen antiporter
ppa001571m	catalytic/ transferase, transferring glycosyl groups
ppa001574m	HEAT repeat-containing protein
ppa001575m	AMY3 (ALPHA-AMYLASE-LIKE 3); alpha-amylase
ppa001583m	glycosyl hydrolase family 3 protein
ppa001588m	armadillo/beta-catenin repeat family protein / U-box domain-containing protein
ppa001590m	CR88; ATP binding
ppa001591m	iqd32 (IQ-domain 32); calmodulin binding
ppa001592m	methionine--tRNA ligase, putative / methionyl-tRNA synthetase, putative / MetRS, putative
ppa001613m	SPL7 (SQUAMOSA PROMOTER BINDING PROTEIN-LIKE 7); DNA binding / transcription factor
ppa001617m	SRF3 (STRUBBELIG-RECEPTOR FAMILY 3); ATP binding / kinase/ protein serine/threonine kinase
ppa001633m	NEDD1 (NEURAL PRECURSOR CELL EXPRESSED, DEVELOPMENTALLY DOWN-REGULATED GENE 1); nucleotide binding
ppa001641m	acetyl-CoA synthetase, putative / acetate-CoA ligase, putative
ppa001645m	DGD1 (DIGALACTOSYL DIACYLGLYCEROL DEFICIENT 1); UDP-galactosyltransferase/ galactolipid galactosyltransferase/ transferase, transferring glycosyl groups
ppa001651m	protein kinase family protein
ppa001656m	BXL2 (BETA-XYLOSIDASE 2); hydrolase, hydrolyzing O-glycosyl compounds
ppa001657m	ARC5 (ACCUMULATION AND REPLICATION OF CHLOROPLAST 5); GTP binding / GTPase
ppa001658m	atnudt3 (Arabidopsis thaliana Nudix hydrolase homolog 3); hydrolase
ppa001662m	LOCATED IN: integral to membrane; EXPRESSED IN: 6 plant structures; EXPRESSED DURING: L mature pollen stage, M germinated pollen stage, 4 anthesis, petal differentiation and expansion stage; CONTAINS InterPro DOMAIN/s: EXS, C-terminal (InterPro:IPR004342), SPX, N-terminal (InterPro:IPR004331); BEST Arabidopsis thaliana protein match is: unknown protein (TAIR:AT1G14040.1); Has 970 Blast hits to 88…
ppa001671m	leucine-rich repeat transmembrane protein kinase, putative
ppa001673m	SVL5 (SHV3-LIKE 5); glycerophosphodiester phosphodiesterase/ phosphoric diester hydrolase
ppa001675m	glycosyl hydrolase family 3 protein
ppa001680m	CNBT1 (CYCLIC NUCLEOTIDE-BINDING TRANSPORTER 1); calmodulin binding / cyclic nucleotide binding / ion channel
ppa001686m	sec34-like family protein
ppa001692m	XYL4; hydrolase, hydrolyzing O-glycosyl compounds / xylan 1,4-beta-xylosidase
ppa001694m	ceramidase family protein
ppa001700m	CLC-C (CHLORIDE CHANNEL C); anion channel/ voltage-gated chloride channel
ppa001701m	ARA12; serine-type endopeptidase
ppa001704m	trihelix DNA-binding protein, putative
ppa001716m	unknown protein
ppa001718m	BXL1 (BETA-XYLOSIDASE 1); hydrolase, hydrolyzing O-glycosyl compounds
ppa001723m	RNA recognition motif (RRM)-containing protein
ppa001724m	KUP6; potassium ion transmembrane transporter
ppa001726m	phosphatidylinositol-4-phosphate 5-kinase family protein
ppa001728m	early-responsive to dehydration protein-related / ERD protein-related
ppa001730m	AtSIP2 (Arabidopsis thaliana seed imbibition 2); hydrolase, hydrolyzing O-glycosyl compounds
ppa001739m	subtilase family protein
ppa001744m	SIP1 (seed imbibition 1-like); galactinol-sucrose galactosyltransferase/ hydrolase, hydrolyzing O-glycosyl compounds
ppa001748m	octicosapeptide/Phox/Bem1p (PB1) domain-containing protein / tetratricopeptide repeat (TPR)-containing protein
ppa001756m	ARA12; serine-type endopeptidase
ppa001757m	early-responsive to dehydration protein-related / ERD protein-related
ppa001765m	LHY (LATE ELONGATED HYPOCOTYL); DNA binding / transcription factor
ppa001768m	zinc finger (C3HC4-type RING finger) family protein
ppa001770m	subtilase family protein
ppa001782m	AVP1; ATPase/ hydrogen-translocating pyrophosphatase
ppa001786m	ETR2 (ethylene response 2); ethylene binding / glycogen synthase kinase 3/ protein histidine kinase/ receptor
ppa001788m	methyltransferase
ppa001802m	mitochondrial elongation factor, putative
ppa001810m	beta-amyrin synthase, putative
ppa001813m	transport protein, putative
ppa001821m	lipase class 3 family protein
ppa001826m	protein kinase, putative
ppa001828m	subtilase family protein
ppa001837m	transducin family protein / WD-40 repeat family protein
ppa001840m	GL2 (GLABRA 2); DNA binding / transcription factor
ppa001841m	AtSIP1 (Arabidopsis thaliana seed imbibition 1); hydrolase, hydrolyzing O-glycosyl compounds
ppa001844m	CAS1 (cycloartenol synthase 1); cycloartenol synthase
ppa001846m	EIN4 (ETHYLENE INSENSITIVE 4); ethylene binding / glycogen synthase kinase 3/ protein histidine kinase/ receptor
ppa001847m	SVL1 (SHV3-LIKE 1); glycerophosphodiester phosphodiesterase/ phosphoric diester hydrolase
ppa001851m	unknown protein
ppa001852m	protein binding
ppa001859m	HBT (HOBBIT); binding
ppa001862m	APUM23 (Arabidopsis Pumilio 23); RNA binding / binding
ppa001864m	inter-alpha-trypsin inhibitor heavy chain-related
ppa001866m	curculin-like (mannose-binding) lectin family protein / PAN domain-containing protein
ppa001875m	PDF2 (PROTODERMAL FACTOR 2); DNA binding / transcription factor
ppa001878m	ABC transporter family protein
ppa001880m	AMP-binding protein, putative
ppa001890m	FUNCTIONS IN: molecular_function unknown; INVOLVED IN: biological_process unknown; LOCATED IN: cytosol, nucleus, plasma membrane; EXPRESSED IN: 25 plant structures; EXPRESSED DURING: 14 growth stages; CONTAINS InterPro DOMAIN/s: Protein of unknown function DUF544 (InterPro:IPR007518), Ubiquitin interacting motif (InterPro:IPR003903); BEST Arabidopsis thaliana protein match is: unknown protein (TA…
ppa001896m	DIN10 (DARK INDUCIBLE 10); hydrolase, hydrolyzing O-glycosyl compounds
ppa001901m	ATCUL1 (ARABIDOPSIS THALIANA CULLIN 1); protein binding
ppa001903m	unknown protein
ppa001916m	calcium-binding mitochondrial protein-related
ppa001917m	ETR1 (ETHYLENE RESPONSE 1); ethylene binding / protein histidine kinase/ two-component response regulator
ppa001925m	glutamate-tRNA ligase, putative / glutamyl-tRNA synthetase, putatuve / GluRS, putative
ppa001929m	SBE2.2 (starch branching enzyme 2.2); 1,4-alpha-glucan branching enzyme
ppa001930m	basic helix-loop-helix (bHLH) protein-related
ppa001932m	TMT2 (TONOPLAST MONOSACCHARIDE TRANSPORTER2); carbohydrate transmembrane transporter/ nucleoside transmembrane transporter/ sugar:hydrogen symporter
ppa001937m	INVOLVED IN: biological_process unknown; LOCATED IN: cellular_component unknown; EXPRESSED IN: 22 plant structures; EXPRESSED DURING: 13 growth stages; CONTAINS InterPro DOMAIN/s: Uncharacterised protein family UPF0120 (InterPro:IPR005343); BEST Arabidopsis thaliana protein match is: RBL (REBELOTE) (TAIR:AT3G55510.1); Has 4846 Blast hits to 3236 proteins in 249 species: Archae - 2; Bacteria - 127…
ppa001940m	leucine-rich repeat transmembrane protein kinase, putative
ppa001943m	Encodes a protein with similarity to VRN5 and VIN3.Contains both a fibronectin III and PHD finger domain. VEL1 is a part of a polycomb repressive complex (PRC2) that is involved in epigenetic silencing of the FLC flowering locus.
ppa001952m	ATCSLE1; cellulose synthase/ transferase, transferring glycosyl groups
ppa001957m	TMT2 (TONOPLAST MONOSACCHARIDE TRANSPORTER2); carbohydrate transmembrane transporter/ nucleoside transmembrane transporter/ sugar:hydrogen symporter
ppa001963m	WNK1 (WITH NO LYSINE (K) 1); kinase/ protein kinase/ protein serine/threonine kinase
ppa001964m	glycyl-tRNA synthetase / glycine--tRNA ligase
ppa001973m	MTHSC70-2 (MITOCHONDRIAL HSP70 2); ATP binding
ppa001974m	minichromosome maintenance family protein / MCM family protein
ppa001976m	glycosyl hydrolase family 81 protein
ppa001981m	carbon-nitrogen hydrolase family protein
ppa001986m	kinesin light chain-related
ppa001990m	ATCNGC17; calmodulin binding / cyclic nucleotide binding / ion channel
ppa001991m	ATCUL3 (ARABIDOPSIS THALIANA CULLIN 3); protein binding / ubiquitin-protein ligase
ppa002002m	YSL8 (YELLOW STRIPE LIKE 8); oligopeptide transporter
ppa002017m	MAX2 (MORE AXILLARY BRANCHES 2); ubiquitin-protein ligase
ppa002022m	pleckstrin homology (PH) domain-containing protein / lipid-binding START domain-containing protein
ppa002031m	AAE18 (ACYL-ACTIVATING ENZYME 18); catalytic/ ligase
ppa002034m	ADC2 (ARGININE DECARBOXYLASE 2); arginine decarboxylase
ppa002036m	MFP2 (MULTIFUNCTIONAL PROTEIN 2); 3-hydroxyacyl-CoA dehydrogenase/ enoyl-CoA hydratase
ppa002037m	nucleoporin-related
ppa002039m	binding
ppa002041m	FUNCTIONS IN: molecular_function unknown; INVOLVED IN: protein modification process; LOCATED IN: cellular_component unknown; EXPRESSED IN: 23 plant structures; EXPRESSED DURING: 15 growth stages; CONTAINS InterPro DOMAIN/s: Ubiquitin (InterPro:IPR000626); BEST Arabidopsis thaliana protein match is: ubiquitin family protein (TAIR:AT5G42220.1); Has 1533 Blast hits to 627 proteins in 167 species: Ar…
ppa002050m	ERD4 (early-responsive to dehydration 4)
ppa002052m	AIM1 (ABNORMAL INFLORESCENCE MERISTEM); enoyl-CoA hydratase
ppa002067m	TIF3B1 (TRANSLATION INITIATION FACTOR 3B1); nucleic acid binding / translation initiation factor
ppa002083m	FTSH1 (FtsH protease 1); ATP-dependent peptidase/ ATPase/ metallopeptidase
ppa002085m	kinesin light chain-related
ppa002098m	P5CS2 (DELTA 1-PYRROLINE-5-CARBOXYLATE SYNTHASE 2); catalytic/ glutamate 5-kinase/ glutamate-5-semialdehyde dehydrogenase/ oxidoreductase
ppa002099m	pal1 (Phe ammonia lyase 1); phenylalanine ammonia-lyase
ppa002100m	anion exchange family protein
ppa002104m	BOR1 (REQUIRES HIGH BORON 1); anion exchanger/ boron transporter
ppa002107m	zinc finger (C3HC4-type RING finger) family protein
ppa002108m	PUB17 (PLANT U-BOX 17); ubiquitin-protein ligase
ppa002110m	HYP1 (HYPOTHETICAL PROTEIN 1)
ppa002122m	OPT7 (OLIGOPEPTIDE TRANSPORTER 7); oligopeptide transporter
ppa002123m	leucine-rich repeat family protein
ppa002126m	DND1 (DEFENSE NO DEATH 1); calcium channel/ calmodulin binding / cation channel/ cyclic nucleotide binding / intracellular cAMP activated cation channel/ intracellular cyclic nucleotide activated cation channel/ inward rectifier potassium channel
ppa002134m	unknown protein
ppa002136m	protein kinase family protein
ppa002142m	ATR2 (ARABIDOPSIS P450 REDUCTASE 2); NADPH-hemoprotein reductase
ppa002145m	ELF7 (EARLY FLOWERING 7)
ppa002151m	armadillo/beta-catenin repeat family protein / BTB/POZ domain-containing protein
ppa002155m	sporulation protein-related
ppa002157m	crooked neck protein, putative / cell cycle protein, putative
ppa002161m	protein kinase family protein
ppa002166m	SCL14 (SCARECROW-LIKE 14); transcription factor
ppa002173m	aminopeptidase/ hydrolase
ppa002174m	protein kinase family protein
ppa002179m	MA3 domain-containing protein
ppa002180m	xanthine/uracil permease family protein
ppa002185m	SUVH3 (SU(VAR)3-9 HOMOLOG 3); histone methyltransferase
ppa002186m	ABC1 family protein
ppa002187m	ATHSP90.1 (HEAT SHOCK PROTEIN 90.1); ATP binding / unfolded protein binding
ppa002202m	VAR2 (VARIEGATED 2); ATP-dependent peptidase/ ATPase/ metallopeptidase/ zinc ion binding
ppa002205m	lipase family protein
ppa002208m	MAPKKK5; ATP binding / kinase/ protein kinase/ protein serine/threonine kinase
ppa002209m	ATCSLC12 (CELLULOSE-SYNTHASE LIKE C12); cellulose synthase/ transferase, transferring glycosyl groups
ppa002214m	RNA recognition motif (RRM)-containing protein
ppa002220m	heat shock protein 81-4 (HSP81-4)
ppa002227m	TSD2 (TUMOROUS SHOOT DEVELOPMENT 2); methyltransferase
ppa002231m	ALDH6B2; 3-chloroallyl aldehyde dehydrogenase/ methylmalonate-semialdehyde dehydrogenase (acylating)/ oxidoreductase
ppa002233m	protein kinase family protein
ppa002236m	unknown protein
ppa002243m	B120; ATP binding / protein kinase/ protein serine/threonine kinase/ sugar binding
ppa002251m	zinc finger (CCCH-type) family protein
ppa002259m	ATFRO7 (FERRIC REDUCTION OXIDASE 7); ferric-chelate reductase/ oxidoreductase
ppa002262m	FUNCTIONS IN: molecular_function unknown; INVOLVED IN: biological_process unknown; LOCATED IN: mitochondrion; CONTAINS InterPro DOMAIN/s: Streptomyces cyclase/dehydrase (InterPro:IPR005031); BEST Arabidopsis thaliana protein match is: unknown protein (TAIR:AT4G01650.2); Has 578 Blast hits to 324 proteins in 67 species: Archae - 1; Bacteria - 248; Metazoa - 1; Fungi - 0; Plants - 59; Viruses - 0; …
ppa002263m	unknown protein
ppa002269m	protein kinase family protein
ppa002279m	leucine-rich repeat family protein
ppa002281m	ATTOP6B (topoisomerase 6 subunit B); DNA topoisomerase (ATP-hydrolyzing)/ identical protein binding / protein binding
ppa002288m	threonyl-tRNA synthetase / threonine--tRNA ligase (THRRS)
ppa002298m	WBC11 (WHITE-BROWN COMPLEX HOMOLOG PROTEIN 11); ATPase, coupled to transmembrane movement of substances / fatty acid transporter
ppa002300m	RNA helicase, putative
ppa002307m	ankyrin repeat family protein
ppa002328m	pal1 (Phe ammonia lyase 1); phenylalanine ammonia-lyase
ppa002329m	unknown protein
ppa002330m	ATERDJ2A; heat shock protein binding / unfolded protein binding
ppa002333m	ATCNGC4 (CYCLIC NUCLEOTIDE-GATED CATION CHANNEL 4); calmodulin binding / cation channel/ cation transmembrane transporter/ cyclic nucleotide binding
ppa002334m	ATBETAFRUCT4; beta-fructofuranosidase/ hydrolase, hydrolyzing O-glycosyl compounds
ppa002341m	FUNCTIONS IN: molecular_function unknown; INVOLVED IN: biological_process unknown; LOCATED IN: plasma membrane; CONTAINS InterPro DOMAIN/s: Protein of unknown function DUF740 (InterPro:IPR008004); BEST Arabidopsis thaliana protein match is: glycine-rich protein (TAIR:AT3G09070.1); Has 75 Blast hits to 75 proteins in 20 species: Archae - 0; Bacteria - 1; Metazoa - 11; Fungi - 3; Plants - 40; Virus…
ppa002356m	leucine-rich repeat transmembrane protein kinase, putative
ppa002358m	ABC transporter family protein
ppa002366m	leucine-rich repeat transmembrane protein kinase, putative
ppa002368m	YSL7 (YELLOW STRIPE LIKE 7); oligopeptide transporter
ppa002377m	amine oxidase/ copper ion binding / quinone binding
ppa002385m	beta-fructofuranosidase, putative / invertase, putative / saccharase, putative / beta-fructosidase, putative
ppa002386m	suppressor of lin-12-like protein-related / sel-1 protein-related
ppa002391m	unknown protein
ppa002396m	ASD1 (ALPHA-L-ARABINOFURANOSIDASE 1); alpha-N-arabinofuranosidase/ hydrolase, acting on glycosyl bonds / xylan 1,4-beta-xylosidase
ppa002401m	YSL6 (YELLOW STRIPE LIKE 6); oligopeptide transporter
ppa002405m	ARO2 (ARMADILLO REPEAT ONLY 2); binding
ppa002406m	ACBP4 (ACYL-COA BINDING PROTEIN 4); acyl-CoA binding
ppa002409m	GTP-binding protein-related
ppa002410m	F-box family protein (FBL3)
ppa002415m	CZF1; transcription factor
ppa002416m	DNA binding
ppa002422m	AtSIP2 (Arabidopsis thaliana seed imbibition 2); hydrolase, hydrolyzing O-glycosyl compounds
ppa002424m	PCK1 (PHOSPHOENOLPYRUVATE CARBOXYKINASE 1); ATP binding / phosphoenolpyruvate carboxykinase (ATP)/ phosphoenolpyruvate carboxykinase/ purine nucleotide binding
ppa002438m	receptor lectin kinase, putative
ppa002439m	ACX3 (ACYL-COA OXIDASE 3); acyl-CoA oxidase
ppa002446m	CLA1 (CLOROPLASTOS ALTERADOS 1); 1-deoxy-D-xylulose-5-phosphate synthase
ppa002453m	RHM1 (RHAMNOSE BIOSYNTHESIS 1); UDP-L-rhamnose synthase/ UDP-glucose 4,6-dehydratase/ catalytic
ppa002468m	ORG1 (OBP3-responsive gene 1); ATP binding / kinase/ protein kinase
ppa002469m	dentin sialophosphoprotein-related
ppa002471m	unknown protein
ppa002475m	YSL3 (YELLOW STRIPE LIKE 3); oligopeptide transporter
ppa002481m	fimbrin-like protein, putative
ppa002487m	galactosyltransferase family protein
ppa002488m	GTP-binding protein-related
ppa002489m	BIP1; ATP binding
ppa002502m	protein kinase family protein
ppa002511m	ATCSLC04 (CELLULOSE-SYNTHASE LIKE C4); cellulose synthase/ transferase, transferring glycosyl groups
ppa002524m	YSL1 (YELLOW STRIPE LIKE 1); oligopeptide transporter
ppa002525m	protein kinase family protein
ppa002531m	long-chain-fatty-acid--CoA ligase family protein / long-chain acyl-CoA synthetase family protein
ppa002532m	ATPERK1 (PROLINE EXTENSIN-LIKE RECEPTOR KINASE 1); ATP binding / protein kinase
ppa002536m	RKL1; ATP binding / kinase/ protein serine/threonine kinase
ppa002540m	long-chain-fatty-acid--CoA ligase / long-chain acyl-CoA synthetase
ppa002542m	SULTR1;3; sulfate transmembrane transporter
ppa002545m	leucine-rich repeat transmembrane protein kinase, putative
ppa002548m	leucine-rich repeat transmembrane protein kinase, putative
ppa002563m	CCX4 (CATION CALCIUM EXCHANGER 4); cation:cation antiporter
ppa002564m	ETFQO (electron-transfer flavoprotein:ubiquinone oxidoreductase); catalytic/ electron carrier/ electron-transferring-flavoprotein dehydrogenase
ppa002568m	LACS2 (LONG-CHAIN ACYL-COA SYNTHETASE 2); long-chain-fatty-acid-CoA ligase
ppa002571m	pyrophosphate--fructose-6-phosphate 1-phosphotransferase-related / pyrophosphate-dependent 6-phosphofructose-1-kinase-related
ppa002575m	hydroxyproline-rich glycoprotein family protein
ppa002581m	FUNCTIONS IN: molecular_function unknown; INVOLVED IN: biological_process unknown; LOCATED IN: plasma membrane; EXPRESSED IN: 25 plant structures; EXPRESSED DURING: 15 growth stages; CONTAINS InterPro DOMAIN/s: Ankyrin (InterPro:IPR002110); BEST Arabidopsis thaliana protein match is: ankyrin repeat family protein (TAIR:AT1G04780.1); Has 842 Blast hits to 642 proteins in 95 species: Archae - 0; Ba…
ppa002584m	PAB3 (POLY(A) BINDING PROTEIN 3); RNA binding / translation initiation factor
ppa002585m	SFR2 (SENSITIVE TO FREEZING 2); beta-glucosidase/ hydrolase, hydrolyzing O-glycosyl compounds
ppa002591m	HSP70 (heat shock protein 70); ATP binding
ppa002592m	PKP-BETA1 (PLASTIDIC PYRUVATE KINASE BETA SUBUNIT 1); pyruvate kinase
ppa002595m	HSP70 (heat shock protein 70); ATP binding
ppa002598m	HSP70 (heat shock protein 70); ATP binding
ppa002600m	epsin N-terminal homology (ENTH) domain-containing protein
ppa002608m	SULTR3;5 (SULFATE TRANSPORTER 3;5); sulfate transmembrane transporter
ppa002610m	unknown protein
ppa002613m	octicosapeptide/Phox/Bem1p (PB1) domain-containing protein
ppa002621m	CTP synthase, putative / UTP--ammonia ligase, putative
ppa002624m	unknown protein
ppa002628m	ubiquitin-associated (UBA)/TS-N domain-containing protein
ppa002630m	hydroxyproline-rich glycoprotein family protein
ppa002641m	HSC70-1 (HEAT SHOCK COGNATE PROTEIN 70-1); ATP binding
ppa002646m	HSC70-1 (HEAT SHOCK COGNATE PROTEIN 70-1); ATP binding
ppa002648m	SULTR3;1 (SULFATE TRANSPORTER 3;1); secondary active sulfate transmembrane transporter/ sulfate transmembrane transporter/ transporter
ppa002655m	FUNCTIONS IN: molecular_function unknown; INVOLVED IN: biological_process unknown; LOCATED IN: cellular_component unknown; CONTAINS InterPro DOMAIN/s: Peptidase C78, ubiquitin fold modifier-specific peptidase 1 and 2 (InterPro:IPR012462); Has 257 Blast hits to 257 proteins in 79 species: Archae - 0; Bacteria - 0; Metazoa - 209; Fungi - 0; Plants - 15; Viruses - 0; Other Eukaryotes - 33 (source: N…
ppa002658m	binding / ubiquitin-protein ligase
ppa002659m	MSL10 (MECHANOSENSITIVE CHANNEL OF SMALL CONDUCTANCE-LIKE 10); mechanically-gated ion channel
ppa002661m	MIRO1 (Miro-related GTP-ase 1); GTP binding
ppa002663m	unknown protein
ppa002665m	CAT2 (CATIONIC AMINO ACID TRANSPORTER 2); amino acid transmembrane transporter
ppa002669m	CRY2 (CRYPTOCHROME 2); blue light photoreceptor/ protein homodimerization
ppa002671m	protein kinase family protein
ppa002674m	UBC26 (UBIQUITIN-CONJUGATING ENZYME 26); ubiquitin-protein ligase
ppa002686m	SSI1 (SUPPRESSOR OF SALICYLIC ACID INSENSITIVITY 1); starch synthase/ transferase, transferring glycosyl groups
ppa002687m	F-box family protein (FBL10)
ppa002690m	ATHMG (ARABIDOPSIS THALIANA HIGH MOBILITY GROUP); transcription factor
ppa002696m	MIRO2 (MIRO-RELATED GTP-ASE 2); GTPase/ calcium ion binding
ppa002702m	protein kinase family protein
ppa002705m	ATAPP1; N-1-naphthylphthalamic acid binding / aminopeptidase
ppa002707m	unknown protein
ppa002711m	DNA-binding protein, putative
ppa002712m	XH/XS domain-containing protein / XS zinc finger domain-containing protein
ppa002714m	ATNADP-ME4 (NADP-malic enzyme 4); malate dehydrogenase (oxaloacetate-decarboxylating) (NADP+)/ malic enzyme/ oxidoreductase, acting on NADH or NADPH, NAD or NADP as acceptor
ppa002715m	HMG1 (HYDROXY METHYLGLUTARYL COA REDUCTASE 1); hydroxymethylglutaryl-CoA reductase
ppa002723m	SUS3 (sucrose synthase 3); UDP-glycosyltransferase/ sucrose synthase/ transferase, transferring glycosyl groups
ppa002725m	catalytic/ pyridoxal phosphate binding
ppa002732m	ATBETAFRUCT4; beta-fructofuranosidase/ hydrolase, hydrolyzing O-glycosyl compounds
ppa002734m	CPK2 (CALMODULIN-DOMAIN PROTEIN KINASE CDPK ISOFORM 2); calmodulin-dependent protein kinase/ kinase/ protein serine/threonine kinase
ppa002736m	endomembrane protein 70, putative
ppa002737m	glutamate dehydrogenase, putative
ppa002739m	leucine-rich repeat transmembrane protein kinase, putative
ppa002744m	agenet domain-containing protein / bromo-adjacent homology (BAH) domain-containing protein
ppa002757m	KH domain-containing protein
ppa002759m	pentatricopeptide (PPR) repeat-containing protein
ppa002773m	PAP15 (PURPLE ACID PHOSPHATASE 15); acid phosphatase/ protein serine/threonine phosphatase
ppa002775m	COBL7 (COBRA-LIKE 7)
ppa002777m	FUNCTIONS IN: molecular_function unknown; INVOLVED IN: N-terminal protein myristoylation; LOCATED IN: cellular_component unknown; EXPRESSED IN: 25 plant structures; EXPRESSED DURING: 15 growth stages; CONTAINS InterPro DOMAIN/s: WD40 repeat-like (InterPro:IPR011046), Vacuolar import and degradation, Vid27-related (InterPro:IPR013863); BEST Arabidopsis thaliana protein match is: dem protein-relate…
ppa002778m	CLA1 (CLOROPLASTOS ALTERADOS 1); 1-deoxy-D-xylulose-5-phosphate synthase
ppa002780m	ATEXO70B1 (exocyst subunit EXO70 family protein B1); protein binding
ppa002785m	AR791; actin binding
ppa002797m	scarecrow transcription factor family protein
ppa002798m	protein kinase family protein
ppa002801m	dehydration-responsive family protein
ppa002804m	NCED3 (NINE-CIS-EPOXYCAROTENOID DIOXYGENASE 3); 9-cis-epoxycarotenoid dioxygenase
ppa002810m	nodulin family protein
ppa002811m	MUR3 (MURUS 3); catalytic/ transferase, transferring glycosyl groups
ppa002824m	CER1 (ECERIFERUM 1); octadecanal decarbonylase
ppa002836m	CER3 (ECERIFERUM 3); binding / catalytic/ iron ion binding / oxidoreductase
ppa002840m	transporter
ppa002841m	FUNCTIONS IN: molecular_function unknown; INVOLVED IN: biological_process unknown; LOCATED IN: apoplast; EXPRESSED IN: 6 plant structures; EXPRESSED DURING: F mature embryo stage, petal differentiation and expansion stage, D bilateral stage, E expanded cotyledon stage; CONTAINS InterPro DOMAIN/s: Ankyrin (InterPro:IPR002110); BEST Arabidopsis thaliana protein match is: ankyrin repeat family prote…
ppa002848m	trihelix DNA-binding protein, putative
ppa002849m	vacuolar sorting receptor, putative
ppa002853m	DEGP2; serine-type endopeptidase/ serine-type peptidase
ppa002854m	RNA recognition motif (RRM)-containing protein
ppa002859m	signal recognition particle receptor alpha subunit family protein
ppa002863m	FKF1 (FLAVIN-BINDING, KELCH REPEAT, F BOX 1); signal transducer/ two-component sensor/ ubiquitin-protein ligase
ppa002868m	ATEXO70D1 (exocyst subunit EXO70 family protein D1); protein binding
ppa002874m	RPP8 (RECOGNITION OF PERONOSPORA PARASITICA 8); nucleotide binding
ppa002877m	VSR1 (VACUOLAR SORTING RECEPTOR HOMOLOG 1); amino-terminal vacuolar sorting propeptide binding
ppa002885m	inter-alpha-trypsin inhibitor heavy chain-related
ppa002893m	CER1 (ECERIFERUM 1); octadecanal decarbonylase
ppa002901m	zinc finger (DHHC type) family protein
ppa002906m	LOCATED IN: endoplasmic reticulum; EXPRESSED IN: 22 plant structures; EXPRESSED DURING: 12 growth stages; CONTAINS InterPro DOMAIN/s: Prefoldin (InterPro:IPR009053); BEST Arabidopsis thaliana protein match is: unknown protein (TAIR:AT3G05130.1); Has 110457 Blast hits to 56483 proteins in 2051 species: Archae - 1653; Bacteria - 15111; Metazoa - 52441; Fungi - 7858; Plants - 4309; Viruses - 584; Ot…
ppa002910m	eukaryotic translation initiation factor-related
ppa002911m	ATGH9A1 (ARABIDOPSIS THALIANA GLYCOSYL HYDROLASE 9A1); cellulase/ hydrolase, hydrolyzing O-glycosyl compounds
ppa002916m	unknown protein
ppa002922m	ATSLY1; protein transporter
ppa002937m	NTT1 (NUCLEOTIDE TRANSPORTER 1); ATP:ADP antiporter
ppa002938m	SPC98 (SPINDLE POLE BODY COMPONENT 98); tubulin binding
ppa002939m	AtGH9C2 (Arabidopsis thaliana glycosyl hydrolase 9C2); carbohydrate binding / catalytic/ hydrolase, hydrolyzing O-glycosyl compounds
ppa002946m	ATEXO70H7 (EXOCYST SUBUNIT EXO70 FAMILY PROTEIN H7); protein binding
ppa002951m	methionine--tRNA ligase, putative / methionyl-tRNA synthetase, putative / MetRS, putative
ppa002952m	FRS6 (FAR1-related sequence 6); zinc ion binding
ppa002953m	ATMPK20; MAP kinase
ppa002956m	unknown protein
ppa002969m	ENP (ENHANCER OF PINOID); protein binding / signal transducer
ppa002976m	UDP-glucose:sterol glucosyltransferase (UGT80A2)
ppa002985m	basic helix-loop-helix (bHLH) family protein
ppa002986m	DFL1 (DWARF IN LIGHT 1); indole-3-acetic acid amido synthetase
ppa002995m	starch synthase, putative
ppa003000m	NCRK; kinase
ppa003005m	epsin N-terminal homology (ENTH) domain-containing protein
ppa003014m	ATPEN2 (ARABIDOPSIS THALIANA PTEN 2); phosphatase/ protein tyrosine phosphatase
ppa003016m	dehydration-responsive family protein
ppa003017m	AtGRF1 (GROWTH-REGULATING FACTOR 1); transcription activator
ppa003019m	ARO4 (ARMADILLO REPEAT ONLY 4); binding
ppa003020m	DEAD box RNA helicase, putative
ppa003021m	ATP binding / aminoacyl-tRNA ligase/ histidine-tRNA ligase/ nucleotide binding
ppa003024m	calcineurin-like phosphoesterase family protein
ppa003026m	SAND family protein
ppa003027m	unknown protein
ppa003036m	unknown protein
ppa003038m	RPA70B (RPA70-KDA SUBUNIT B); DNA binding / nucleic acid binding
ppa003041m	SUT2 (SUCROSE TRANSPORTER 2); carbohydrate transmembrane transporter/ sucrose transmembrane transporter/ sucrose:hydrogen symporter/ sugar:hydrogen symporter
ppa003043m	D6PKL2 (D6 PROTEIN KINASE LIKE 2); kinase
ppa003047m	pectinesterase family protein
ppa003051m	proline-rich family protein
ppa003053m	ACLB-2 (ATP CITRATE LYASE SUBUNIT B 2); ATP citrate synthase
ppa003055m	AAE7 (ACYL-ACTIVATING ENZYME 7); AMP binding / acetate-CoA ligase
ppa003057m	ankyrin repeat family protein
ppa003059m	CwfJ-like family protein / zinc finger (CCCH-type) family protein
ppa003063m	unknown protein
ppa003073m	unknown protein
ppa003079m	chromatin protein family
ppa003086m	pyruvate decarboxylase, putative
ppa003091m	AN (ANGUSTIFOLIA); protein binding
ppa003093m	chaperonin, putative
ppa003101m	unknown protein
ppa003105m	leucine-rich repeat family protein / protein kinase family protein
ppa003118m	U2 snRNP auxiliary factor large subunit, putative
ppa003124m	scarecrow transcription factor family protein
ppa003128m	ATMAP65-6; microtubule binding
ppa003129m	pescadillo-related
ppa003130m	ERD3 (early-responsive to dehydration 3)
ppa003144m	protein kinase family protein
ppa003153m	unknown protein
ppa003154m	esterase/lipase/thioesterase family protein
ppa003158m	NRT1.5 (NITRATE TRANSPORTER 1.5); nitrate transmembrane transporter/ transporter
ppa003159m	PIN1 (PIN-FORMED 1); transporter
ppa003166m	metal transporter family protein
ppa003175m	ATGCN1; transporter
ppa003176m	CRK (CDPK-related kinase); ATP binding / calcium ion binding / calcium-dependent protein serine/threonine phosphatase/ kinase/ protein kinase/ protein serine/threonine kinase
ppa003182m	unknown protein
ppa003183m	ABC transporter family protein
ppa003194m	epsin N-terminal homology (ENTH) domain-containing protein / clathrin assembly protein-related
ppa003196m	nitrate transporter (NTP3)
ppa003207m	MLO6 (MILDEW RESISTANCE LOCUS O 6); calmodulin binding
ppa003215m	pentatricopeptide (PPR) repeat-containing protein
ppa003216m	ATARP9 (ACTIN-RELATED PROTEIN 9); DNA binding / protein binding
ppa003221m	NPR3 (NPR1-LIKE PROTEIN 3); protein binding
ppa003224m	SKU5; copper ion binding / oxidoreductase
ppa003232m	NPR3 (NPR1-LIKE PROTEIN 3); protein binding
ppa003235m	unknown protein
ppa003240m	phosphatidylinositol 3- and 4-kinase family protein / ubiquitin family protein
ppa003246m	tetratricopeptide repeat (TPR)-containing protein
ppa003250m	GAUT3 (Galacturonosyltransferase 3); polygalacturonate 4-alpha-galacturonosyltransferase/ transferase, transferring glycosyl groups
ppa003251m	3-beta hydroxysteroid dehydrogenase/isomerase family protein
ppa003252m	PHT2;1 (PHOSPHATE TRANSPORTER 2;1); low affinity phosphate transmembrane transporter
ppa003254m	endomembrane protein 70, putative
ppa003256m	IQD31 (IQ-domain 31); calmodulin binding
ppa003263m	ETG1 (E2F TARGET GENE 1)
ppa003264m	protein kinase family protein
ppa003265m	ASN1 (GLUTAMINE-DEPENDENT ASPARAGINE SYNTHASE 1); asparagine synthase (glutamine-hydrolyzing)
ppa003269m	calmodulin-binding protein
ppa003275m	sks3 (SKU5 Similar 3); copper ion binding / oxidoreductase
ppa003276m	tRNA synthetase beta subunit family protein
ppa003278m	ATNRT1:2 (ARABIDOPSIS THALIANA NITRATE TRANSPORTER 1:2); calcium ion binding / transporter
ppa003281m	calcium-dependent protein kinase, putative / CDPK, putative
ppa003282m	DEAD/DEAH box helicase, putative (RH17)
ppa003283m	5'-AMP-activated protein kinase beta-1 subunit-related
ppa003284m	CAX7 (calcium exchanger 7); calcium:sodium antiporter/ cation:cation antiporter
ppa003285m	ATPME3; pectinesterase
ppa003286m	NDB3; NADH dehydrogenase
ppa003287m	IBR domain-containing protein / ARIADNE-like protein ARI7 (ARI7)
ppa003292m	PTR2 (PEPTIDE TRANSPORTER 2); dipeptide transporter/ high affinity oligopeptide transporter/ nitrate transmembrane transporter/ peptide transporter/ transporter/ tripeptide transporter
ppa003307m	ATPME1; pectinesterase
ppa003320m	COI1 (CORONATINE INSENSITIVE 1); protein binding / ubiquitin-protein ligase
ppa003321m	transmembrane CLPTM1 family protein
ppa003323m	PAT1 (phytochrome a signal transduction 1); signal transducer/ transcription factor
ppa003328m	CPN60A (CHAPERONIN-60ALPHA); ATP binding / protein binding
ppa003333m	WRKY33; transcription factor
ppa003339m	PTR2 (PEPTIDE TRANSPORTER 2); dipeptide transporter/ high affinity oligopeptide transporter/ nitrate transmembrane transporter/ peptide transporter/ transporter/ tripeptide transporter
ppa003344m	TIR1 (TRANSPORT INHIBITOR RESPONSE 1); auxin binding / protein binding / ubiquitin-protein ligase
ppa003347m	RPT2 (ROOT PHOTOTROPISM 2); protein binding
ppa003357m	epsin N-terminal homology (ENTH) domain-containing protein / clathrin assembly protein-related
ppa003359m	deoxynucleoside kinase family
ppa003363m	unknown protein
ppa003364m	PTR5 (PEPTIDE TRANSPORTER 5); dipeptide transporter/ transporter
ppa003367m	NDB1 (NAD(P)H dehydrogenase B1); NADH dehydrogenase/ disulfide oxidoreductase
ppa003369m	VGDH1; enzyme inhibitor/ pectinesterase
ppa003374m	DC1 domain-containing protein
ppa003382m	PKP-ALPHA; pyruvate kinase
ppa003384m	AT-HF (HIS HF); imidazoleglycerol-phosphate synthase
ppa003390m	unknown protein
ppa003391m	HSP60 (HEAT SHOCK PROTEIN 60); ATP binding
ppa003392m	leucine-rich repeat family protein
ppa003399m	peptidyl-prolyl cis-trans isomerase, putative / FK506-binding protein, putative
ppa003400m	pectinesterase family protein
ppa003411m	L-ascorbate oxidase/ copper ion binding / oxidoreductase
ppa003415m	SNX2b (SORTING NEXIN 2b); phosphoinositide binding / protein binding
ppa003418m	FUNCTIONS IN: molecular_function unknown; INVOLVED IN: biological_process unknown; LOCATED IN: endomembrane system; EXPRESSED IN: cultured cell; CONTAINS InterPro DOMAIN/s: Nodulin-like (InterPro:IPR010658), Major facilitator superfamily, general substrate transporter (InterPro:IPR016196); BEST Arabidopsis thaliana protein match is: nodulin-related (TAIR:AT4G19450.1); Has 697 Blast hits to 659 pr…
ppa003419m	zinc finger (C3HC4-type RING finger) family protein
ppa003422m	glucose-methanol-choline (GMC) oxidoreductase family protein
ppa003424m	unknown protein
ppa003431m	FUNCTIONS IN: molecular_function unknown; INVOLVED IN: biological_process unknown; LOCATED IN: mitochondrion; EXPRESSED IN: 23 plant structures; EXPRESSED DURING: 13 growth stages; CONTAINS InterPro DOMAIN/s: Haem oxygenase-like, multi-helical (InterPro:IPR016084), TENA/THI-4 protein/Coenzyme PQQ biosynthesis protein C (InterPro:IPR004305); Has 1039 Blast hits to 1039 proteins in 384 species: Arc…
ppa003432m	ATPDIL1-4 (PDI-LIKE 1-4); protein disulfide isomerase
ppa003438m	ATERDJ3A; oxidoreductase
ppa003440m	HSP60-3A (HEAT SHOCK PROTEIN 60-3A); ATP binding / protein binding
ppa003441m	pectinesterase family protein
ppa003456m	zinc finger (FYVE type) family protein
ppa003457m	PDS3 (PHYTOENE DESATURASE 3); phytoene dehydrogenase
ppa003458m	pyruvate decarboxylase, putative
ppa003459m	CPK6 (CALCIUM-DEPENDENT PROTEIN KINASE 6); ATP binding / calcium ion binding / calmodulin-dependent protein kinase/ kinase/ protein kinase/ protein serine/threonine kinase
ppa003460m	stress-inducible protein, putative
ppa003465m	AFB2 (AUXIN SIGNALING F-BOX 2); auxin binding / ubiquitin-protein ligase
ppa003468m	CYP78A7; electron carrier/ heme binding / iron ion binding / monooxygenase/ oxygen binding
ppa003471m	ROF1 (ROTAMASE FKBP 1); FK506 binding / calmodulin binding / peptidyl-prolyl cis-trans isomerase
ppa003475m	sugar binding / transferase, transferring glycosyl groups
ppa003476m	FT1 (FUCOSYLTRANSFERASE 1); fucosyltransferase/ transferase, transferring glycosyl groups
ppa003477m	CONTAINS InterPro DOMAIN/s: Cyclin-like F-box (InterPro:IPR001810); BEST Arabidopsis thaliana protein match is: unknown protein (TAIR:AT4G02760.2); Has 1691 Blast hits to 1200 proteins in 170 species: Archae - 2; Bacteria - 109; Metazoa - 687; Fungi - 197; Plants - 199; Viruses - 23; Other Eukaryotes - 474 (source: NCBI BLink).
ppa003478m	ZDS (ZETA-CAROTENE DESATURASE); carotene 7,8-desaturase
ppa003487m	PCK1 (PHOSPHOENOLPYRUVATE CARBOXYKINASE 1); ATP binding / phosphoenolpyruvate carboxykinase (ATP)/ phosphoenolpyruvate carboxykinase/ purine nucleotide binding
ppa003488m	MEKK1 (MAP KINASE KINASE KINASE 1); DNA binding / MAP kinase kinase kinase/ kinase/ kinase binding / protein binding
ppa003492m	armadillo/beta-catenin repeat family protein
ppa003501m	HSP70T-2 (HEAT-SHOCK PROTEIN 70T-2); ATP binding
ppa003508m	amine oxidase-related
ppa003514m	TRE1 (TREHALASE 1); alpha,alpha-trehalase/ trehalase
ppa003522m	unknown protein
ppa003537m	unknown protein
ppa003541m	VRN1 (REDUCED VERNALIZATION RESPONSE 1); transcription repressor
ppa003542m	CPK1 (CALCIUM DEPENDENT PROTEIN KINASE 1); calmodulin-dependent protein kinase/ kinase
ppa003543m	basic helix-loop-helix (bHLH) family protein
ppa003544m	unknown protein
ppa003545m	CAD1 (constitutively activated cell death 1)
ppa003549m	DiT1 (dicarboxylate transporter 1); oxoglutarate:malate antiporter
ppa003552m	ATSK32 (SHAGGY-LIKE PROTEIN KINASE 32); ATP binding / kinase/ protein kinase/ protein serine/threonine kinase/ protein tyrosine kinase
ppa003559m	unknown protein
ppa003560m	pentatricopeptide (PPR) repeat-containing protein
ppa003562m	SHM7 (serine hydroxymethyltransferase 7); catalytic/ glycine hydroxymethyltransferase/ pyridoxal phosphate binding
ppa003569m	pectinesterase family protein
ppa003574m	WRKY6; transcription factor
ppa003575m	unknown protein
ppa003580m	TT10 (TRANSPARENT TESTA 10); copper ion binding / laccase
ppa003597m	FAB1 (FATTY ACID BIOSYNTHESIS 1); 3-oxoacyl-[acyl-carrier-protein] synthase/ fatty-acid synthase
ppa003601m	haloacid dehalogenase-like hydrolase family protein
ppa003603m	QUA1 (QUASIMODO 1); polygalacturonate 4-alpha-galacturonosyltransferase/ transferase, transferring glycosyl groups / transferase, transferring hexosyl groups
ppa003611m	sugar transporter family protein
ppa003613m	HMG1 (HYDROXY METHYLGLUTARYL COA REDUCTASE 1); hydroxymethylglutaryl-CoA reductase
ppa003614m	ALF4 (ABERRANT LATERAL ROOT FORMATION 4)
ppa003617m	AMP-binding protein, putative
ppa003619m	basic helix-loop-helix (bHLH) family protein
ppa003627m	HMG1 (HYDROXY METHYLGLUTARYL COA REDUCTASE 1); hydroxymethylglutaryl-CoA reductase
ppa003635m	PFK3 (PHOSPHOFRUCTOKINASE 3); 6-phosphofructokinase
ppa003636m	DRT101 (DNA-DAMAGE-REPAIR/TOLERATION 101); intramolecular transferase, phosphotransferases / magnesium ion binding
ppa003650m	amine oxidase/ copper ion binding / quinone binding
ppa003660m	unknown protein
ppa003664m	ECT8 (evolutionarily conserved C-terminal region 8)
ppa003669m	remorin family protein
ppa003677m	GSH2 (GLUTATHIONE SYNTHETASE 2); glutathione synthase
ppa003678m	GR (GLUTATHIONE REDUCTASE); ATP binding / glutathione-disulfide reductase
ppa003684m	proline-rich family protein
ppa003686m	unknown protein
ppa003690m	kinase
ppa003691m	scpl49 (serine carboxypeptidase-like 49); serine-type carboxypeptidase
ppa003698m	nodulin family protein
ppa003699m	armadillo/beta-catenin repeat family protein
ppa003700m	TIC55 (TRANSLOCON AT THE INNER ENVELOPE MEMBRANE OF CHLOROPLASTS 55); 2 iron, 2 sulfur cluster binding / electron carrier/ oxidoreductase
ppa003706m	MLO11 (MILDEW RESISTANCE LOCUS O 11); calmodulin binding
ppa003709m	unknown protein
ppa003711m	ubiquitin family protein
ppa003713m	ALDH12A1; 1-pyrroline-5-carboxylate dehydrogenase/ 3-chloroallyl aldehyde dehydrogenase
ppa003715m	sks12 (SKU5 Similar 12); copper ion binding / oxidoreductase
ppa003716m	AAE1 (ACYL ACTIVATING ENZYME 1); AMP binding
ppa003717m	ankyrin repeat family protein
ppa003722m	PAP23 (PURPLE ACID PHOSPHATASE 23); acid phosphatase/ protein serine/threonine phosphatase
ppa003724m	UBP22 (UBIQUITIN-SPECIFIC PROTEASE 22); ubiquitin thiolesterase/ ubiquitin-specific protease/ zinc ion binding
ppa003732m	AAE5 (ACYL ACTIVATING ENZYME 5); catalytic
ppa003733m	sks12 (SKU5 Similar 12); copper ion binding / oxidoreductase
ppa003735m	TMKL1 (transmembrane kinase-like 1); ATP binding / kinase/ protein serine/threonine kinase
ppa003739m	pyruvate kinase, putative
ppa003747m	4CL2 (4-COUMARATE:COA LIGASE 2); 4-coumarate-CoA ligase
ppa003760m	CW14
ppa003769m	ROPGEF1; Rho guanyl-nucleotide exchange factor/ protein binding
ppa003791m	heavy-metal-associated domain-containing protein
ppa003792m	unknown protein
ppa003794m	violaxanthin de-epoxidase-related
ppa003796m	phototropic-responsive NPH3 family protein
ppa003798m	MEE23 (MATERNAL EFFECT EMBRYO ARREST 23); FAD binding / catalytic/ electron carrier/ oxidoreductase
ppa003804m	AtGUS2 (Arabidopsis thaliana glucuronidase 2); beta-glucuronidase
ppa003807m	glycosyl hydrolase family 5 protein / cellulase family protein
ppa003812m	CT-BMY (CHLOROPLAST BETA-AMYLASE); beta-amylase
ppa003817m	PGSIP6 (PLANT GLYCOGENIN-LIKE STARCH INITIATION PROTEIN 6); transferase, transferring glycosyl groups / transferase, transferring hexosyl groups
ppa003819m	UDP-glucoronosyl/UDP-glucosyl transferase family protein
ppa003823m	calnexin 1 (CNX1)
ppa003824m	glyoxal oxidase-related
ppa003830m	CPK9 (calmodulin-domain protein kinase 9); calmodulin-dependent protein kinase/ kinase
ppa003836m	FUNCTIONS IN: molecular_function unknown; INVOLVED IN: biological_process unknown; LOCATED IN: cellular_component unknown; CONTAINS InterPro DOMAIN/s: Frigida-like (InterPro:IPR012474); BEST Arabidopsis thaliana protein match is: hydroxyproline-rich glycoprotein family protein (TAIR:AT3G22440.1); Has 987 Blast hits to 921 proteins in 78 species: Archae - 0; Bacteria - 16; Metazoa - 58; Fungi - 7;…
ppa003841m	CAX11; calcium:sodium antiporter/ cation:cation antiporter
ppa003849m	JKD (JACKDAW); nucleic acid binding / protein binding / protein homodimerization/ transcription factor/ zinc ion binding
ppa003850m	ALAAT2 (ALANINE AMINOTRANSFERASE 2); ATP binding / L-alanine:2-oxoglutarate aminotransferase
ppa003852m	pectinesterase family protein
ppa003857m	O-acetyltransferase family protein
ppa003858m	protease-associated (PA) domain-containing protein
ppa003864m	FUNCTIONS IN: molecular_function unknown; INVOLVED IN: biological_process unknown; LOCATED IN: cellular_component unknown; EXPRESSED IN: 17 plant structures; EXPRESSED DURING: 7 growth stages; BEST Arabidopsis thaliana protein match is: proline-rich family protein (TAIR:AT3G09000.1); Has 94255 Blast hits to 49644 proteins in 1573 species: Archae - 225; Bacteria - 11215; Metazoa - 37735; Fungi - 2…
ppa003869m	ALDH2B4 (ALDEHYDE DEHYDROGENASE 2B4); 3-chloroallyl aldehyde dehydrogenase/ ATP binding / aldehyde dehydrogenase (NAD)
ppa003870m	ATPDIL1-6 (PDI-LIKE 1-6); protein disulfide isomerase
ppa003871m	4-coumarate--CoA ligase, putative / 4-coumaroyl-CoA synthase, putative
ppa003872m	sks4 (SKU5 Similar 4); copper ion binding / oxidoreductase
ppa003877m	sks5 (SKU5 Similar 5); copper ion binding / oxidoreductase
ppa003883m	AtGUS3 (Arabidopsis thaliana glucuronidase 3); beta-glucuronidase
ppa003893m	4-coumarate--CoA ligase, putative / 4-coumaroyl-CoA synthase, putative
ppa003894m	RANGAP1 (RAN GTPASE ACTIVATING PROTEIN 1); RAN GTPase activator/ protein binding
ppa003899m	calnexin 1 (CNX1)
ppa003910m	SCL13 (Scarecrow-like 13); transcription factor
ppa003914m	nucleotidyltransferase family protein
ppa003915m	pectinesterase family protein
ppa003918m	ATCSLA02; mannan synthase/ transferase, transferring glycosyl groups
ppa003919m	CBS domain-containing protein / octicosapeptide/Phox/Bemp1 (PB1) domain-containing protein
ppa003926m	sks17 (SKU5 Similar 17); copper ion binding / oxidoreductase
ppa003927m	MGD1 (MONOGALACTOSYL DIACYLGLYCEROL SYNTHASE 1); 1,2-diacylglycerol 3-beta-galactosyltransferase/ UDP-galactosyltransferase/ UDP-glycosyltransferase/ transferase, transferring glycosyl groups
ppa003929m	amino acid transporter family protein
ppa003935m	GTE3 (GLOBAL TRANSCRIPTION FACTOR GROUP E 3); DNA binding / histone binding
ppa003941m	SAR DNA-binding protein, putative
ppa003942m	calcium-binding EF hand family protein
ppa003954m	binding / ubiquitin-protein ligase
ppa003955m	protease-associated (PA) domain-containing protein
ppa003967m	UVR3 (UV REPAIR DEFECTIVE 3); DNA (6-4) photolyase
ppa003971m	GPAT3 (GLYCEROL-3-PHOSPHATE ACYLTRANSFERASE 3); acyltransferase
ppa003972m	ATEHD2 (EPS15 HOMOLOGY DOMAIN 2); GTP binding / GTPase/ calcium ion binding
ppa003975m	GAI (GIBBERELLIC ACID INSENSITIVE); transcription factor
ppa003977m	KCS1 (3-KETOACYL-COA SYNTHASE 1); acyltransferase/ fatty acid elongase
ppa003988m	aspartic-type endopeptidase/ peptidase
ppa003991m	XF1; squalene monooxygenase
ppa003995m	SQE3 (squalene epoxidase 3); squalene monooxygenase
ppa004000m	sks5 (SKU5 Similar 5); copper ion binding / oxidoreductase
ppa004002m	polygalacturonase, putative / pectinase, putative
ppa004004m	ATPT2 (ARABIDOPSIS THALIANA PHOSPHATE TRANSPORTER 2); carbohydrate transmembrane transporter/ inorganic phosphate transmembrane transporter/ phosphate transmembrane transporter/ sugar:hydrogen symporter
ppa004009m	WRKY33; transcription factor
ppa004011m	KCS10 (3-KETOACYL-COA SYNTHASE 10); acyltransferase/ catalytic/ transferase, transferring acyl groups other than amino-acyl groups
ppa004022m	T-complex protein 1 epsilon subunit, putative / TCP-1-epsilon, putative / chaperonin, putative
ppa004025m	chaperonin, putative
ppa004026m	MEE32 (MATERNAL EFFECT EMBRYO ARREST 32); 3-dehydroquinate dehydratase/ NADP or NADPH binding / binding / catalytic/ shikimate 5-dehydrogenase
ppa004030m	leucine-rich repeat family protein
ppa004032m	IQD13 (IQ-domain 13); calmodulin binding
ppa004033m	SUC2 (SUCROSE-PROTON SYMPORTER 2); carbohydrate transmembrane transporter/ sucrose transmembrane transporter/ sucrose:hydrogen symporter/ sugar:hydrogen symporter
ppa004034m	CYP86A8; fatty acid (omega-1)-hydroxylase/ oxygen binding
ppa004035m	unknown protein
ppa004037m	ATCSLA09; mannan synthase/ transferase, transferring glycosyl groups
ppa004041m	trigger factor type chaperone family protein
ppa004046m	IMPA-4 (IMPORTIN ALPHA ISOFORM 4); binding / protein transporter
ppa004048m	tRNA (5-methylaminomethyl-2-thiouridylate)-methyltransferase
ppa004053m	CAC2; acetyl-CoA carboxylase/ biotin carboxylase
ppa004060m	chaperonin, putative
ppa004063m	GAUT10 (GALACTURONOSYLTRANSFERASE 10); polygalacturonate 4-alpha-galacturonosyltransferase/ transferase, transferring glycosyl groups / transferase, transferring hexosyl groups
ppa004068m	2-dehydro-3-deoxyphosphoheptonate aldolase, putative / 3-deoxy-D-arabino-heptulosonate 7-phosphate synthase, putative / DAHP synthetase, putative
ppa004069m	CDPK19 (CALCIUM-DEPENDENT PROTEIN KINASE 19); ATP binding / calcium ion binding / calmodulin-dependent protein kinase/ kinase/ protein kinase/ protein serine/threonine kinase
ppa004078m	CYP86A8; fatty acid (omega-1)-hydroxylase/ oxygen binding
ppa004082m	SHM3 (SERINE HYDROXYMETHYLTRANSFERASE 3); catalytic/ glycine hydroxymethyltransferase/ pyridoxal phosphate binding
ppa004086m	PFK5 (PHOSPHOFRUCTOKINASE 5); 6-phosphofructokinase
ppa004090m	SHM3 (SERINE HYDROXYMETHYLTRANSFERASE 3); catalytic/ glycine hydroxymethyltransferase/ pyridoxal phosphate binding
ppa004093m	THY-1 (THYMIDYLATE SYNTHASE 1); dihydrofolate reductase/ thymidylate synthase
ppa004097m	NHO1 (nonhost resistance to P. s. phaseolicola 1); carbohydrate kinase/ glycerol kinase
ppa004098m	leucine-rich repeat family protein
ppa004099m	transducin family protein / WD-40 repeat family protein
ppa004109m	leucine-rich repeat family protein
ppa004116m	BMY3; beta-amylase/ catalytic/ cation binding
ppa004117m	hydroxyproline-rich glycoprotein family protein
ppa004124m	protein kinase family protein
ppa004127m	FAD-binding domain-containing protein
ppa004132m	MSS1; carbohydrate transmembrane transporter/ hexose:hydrogen symporter/ high-affinity hydrogen:glucose symporter/ sugar:hydrogen symporter
ppa004135m	APL2 (ADPGLC-PPASE LARGE SUBUNIT); glucose-1-phosphate adenylyltransferase
ppa004143m	chaperonin, putative
ppa004144m	mannitol transporter, putative
ppa004151m	GSH1 (GLUTAMATE-CYSTEINE LIGASE); glutamate-cysteine ligase
ppa004152m	CYP71A26; electron carrier/ heme binding / iron ion binding / monooxygenase/ oxygen binding
ppa004157m	carbohydrate transmembrane transporter/ phosphate transmembrane transporter/ sugar:hydrogen symporter
ppa004158m	ankyrin repeat family protein
ppa004161m	APRR2; transcription factor/ two-component response regulator
ppa004172m	AtGH9B8 (Arabidopsis thaliana glycosyl hydrolase 9B8); catalytic/ hydrolase, hydrolyzing O-glycosyl compounds
ppa004177m	unknown protein
ppa004183m	PEX14; protein binding / protein transporter
ppa004186m	3-phosphoshikimate 1-carboxyvinyltransferase / 5-enolpyruvylshikimate-3-phosphate / EPSP synthase
ppa004189m	FAD-binding domain-containing protein
ppa004196m	ADG1 (ADP GLUCOSE PYROPHOSPHORYLASE 1); glucose-1-phosphate adenylyltransferase
ppa004200m	NTRC (NADPH-DEPENDENT THIOREDOXIN REDUCTASE C); thioredoxin-disulfide reductase
ppa004206m	AFG1-like ATPase family protein
ppa004215m	AMP-dependent synthetase and ligase family protein
ppa004218m	AtcwINV4 (Arabidopsis thaliana cell wall invertase 4); hydrolase, hydrolyzing O-glycosyl compounds
ppa004220m	ECT2; protein binding
ppa004221m	hydrolase, alpha/beta fold family protein
ppa004225m	PTAC16 (PLASTID TRANSCRIPTIONALLY ACTIVE 16); binding / catalytic
ppa004228m	GTP-binding family protein
ppa004234m	IMPA-9 (IMPORTIN ALPHA ISOFORM 9); binding
ppa004240m	ERH3 (ECTOPIC ROOT HAIR 3); ATP binding / nucleoside-triphosphatase/ nucleotide binding
ppa004242m	scpl35 (serine carboxypeptidase-like 35); serine-type carboxypeptidase
ppa004243m	KCS2 (3-KETOACYL-COA SYNTHASE 2); fatty acid elongase
ppa004245m	FMO1 (FLAVIN-DEPENDENT MONOOXYGENASE 1); FAD binding / NADP or NADPH binding / electron carrier/ flavin-containing monooxygenase/ monooxygenase/ oxidoreductase
ppa004250m	LOCATED IN: endomembrane system; EXPRESSED IN: sperm cell, male gametophyte, pollen tube; EXPRESSED DURING: L mature pollen stage, M germinated pollen stage; CONTAINS InterPro DOMAIN/s: Methyltransferase FkbM (InterPro:IPR006342); BEST Arabidopsis thaliana protein match is: methyltransferase (TAIR:AT4G24805.1); Has 224 Blast hits to 223 proteins in 16 species: Archae - 0; Bacteria - 7; Metazoa - …
ppa004257m	SRS (SERYL-TRNA SYNTHETASE); serine-tRNA ligase
ppa004259m	SIGE (SIGMA FACTOR E); DNA binding / DNA-directed RNA polymerase/ sigma factor/ transcription factor
ppa004262m	amidase family protein
ppa004263m	SQD2 (sulfoquinovosyldiacylglycerol 2); UDP-glycosyltransferase/ UDP-sulfoquinovose:DAG sulfoquinovosyltransferase/ transferase, transferring glycosyl groups
ppa004264m	pentatricopeptide (PPR) repeat-containing protein
ppa004265m	aspartyl protease family protein
ppa004268m	CYP714A1; electron carrier/ heme binding / iron ion binding / monooxygenase/ oxygen binding
ppa004278m	binding
ppa004279m	FUNCTIONS IN: molecular_function unknown; INVOLVED IN: biological_process unknown; LOCATED IN: chloroplast; EXPRESSED IN: 21 plant structures; EXPRESSED DURING: 13 growth stages; CONTAINS InterPro DOMAIN/s: Pentatricopeptide repeat (InterPro:IPR002885); BEST Arabidopsis thaliana protein match is: pentatricopeptide (PPR) repeat-containing protein (TAIR:AT3G42630.1); Has 7409 Blast hits to 2639 pro…
ppa004282m	phosphoesterase family protein
ppa004285m	ceramide glucosyltransferase, putative
ppa004291m	MATE efflux family protein
ppa004295m	pfkB-type carbohydrate kinase family protein
ppa004296m	unknown protein
ppa004300m	pectinesterase family protein
ppa004316m	eukaryotic translation initiation factor-related
ppa004317m	FAD-binding domain-containing protein
ppa004321m	AATP1 (AAA-ATPase 1); ATP binding / ATPase/ nucleoside-triphosphatase/ nucleotide binding
ppa004322m	peptidase family protein
ppa004323m	G6PD6 (GLUCOSE-6-PHOSPHATE DEHYDROGENASE 6); glucose-6-phosphate dehydrogenase
ppa004328m	BAS1 (PHYB ACTIVATION TAGGED SUPPRESSOR 1); oxygen binding / steroid hydroxylase
ppa004334m	BAM6 (BETA-AMYLASE 6); beta-amylase/ catalytic/ cation binding
ppa004336m	SEC14 cytosolic factor family protein / phosphoglyceride transfer family protein
ppa004339m	short-chain dehydrogenase/reductase (SDR) family protein
ppa004341m	CYP714A1; electron carrier/ heme binding / iron ion binding / monooxygenase/ oxygen binding
ppa004344m	sugar transporter, putative
ppa004349m	aspartyl protease family protein
ppa004350m	CDKC;1 (Cyclin-dependent kinase C;1); kinase
ppa004357m	QRT3 (QUARTET 3); polygalacturonase
ppa004363m	CSY2 (citrate synthase 2); citrate (SI)-synthase
ppa004366m	FUNCTIONS IN: molecular_function unknown; INVOLVED IN: biological_process unknown; LOCATED IN: vacuole; EXPRESSED IN: 23 plant structures; EXPRESSED DURING: 13 growth stages; CONTAINS InterPro DOMAIN/s: Protein of unknown function DUF569 (InterPro:IPR007679), Actin_cross-linking (InterPro:IPR008999); BEST Arabidopsis thaliana protein match is: unknown protein (TAIR:AT1G69900.1); Has 184 Blast hit…
ppa004369m	POP2 (POLLEN-PISTIL INCOMPATIBILITY 2); 4-aminobutyrate transaminase/ 4-aminobutyrate:pyruvate transaminase
ppa004372m	GA3 (GA REQUIRING 3); ent-kaurene oxidase/ oxygen binding
ppa004373m	CYP77A4; electron carrier/ heme binding / iron ion binding / monooxygenase/ oxygen binding
ppa004375m	aspartyl protease family protein
ppa004380m	BGLU44 (B-S GLUCOSIDASE 44); (R)-amygdalin beta-glucosidase/ 4-methylumbelliferyl-beta-D-glucopyranoside beta-glucosidase/ beta-gentiobiose beta-glucosidase/ cellobiose glucosidase/ esculin beta-glucosidase/ hydrolase, hydrolyzing O-glycosyl compounds
ppa004381m	XBCP3 (xylem bark cysteine peptidase 3); cysteine-type endopeptidase/ cysteine-type peptidase
ppa004383m	ATIREG2 (IRON-REGULATED PROTEIN 2); nickel ion transmembrane transporter
ppa004387m	AtGH9B13 (Arabidopsis thaliana glycosyl hydrolase 9B13); catalytic/ hydrolase, hydrolyzing O-glycosyl compounds
ppa004392m	lipid-binding serum glycoprotein family protein
ppa004400m	FUNCTIONS IN: molecular_function unknown; INVOLVED IN: biological_process unknown; LOCATED IN: plasma membrane; EXPRESSED IN: 24 plant structures; EXPRESSED DURING: 13 growth stages; CONTAINS InterPro DOMAIN/s: Phospholipase-like, arabidopsis (InterPro:IPR007942); BEST Arabidopsis thaliana protein match is: unknown protein (TAIR:AT4G35110.4); Has 353 Blast hits to 254 proteins in 60 species: Arch…
ppa004410m	MATE efflux family protein
ppa004411m	glycosyl transferase family 43 protein
ppa004425m	ATO (ATROPOS); nucleic acid binding / zinc ion binding
ppa004426m	transducin family protein / WD-40 repeat family protein
ppa004427m	nuclear transport factor 2 (NTF2) family protein / RNA recognition motif (RRM)-containing protein
ppa004430m	MIPS3 (MYO-INOSITOL-1-PHOSTPATE SYNTHASE 3); binding / catalytic/ inositol-3-phosphate synthase
ppa004433m	TT7 (TRANSPARENT TESTA 7); flavonoid 3'-monooxygenase/ oxygen binding
ppa004448m	IIL1 (ISOPROPYL MALATE ISOMERASE LARGE SUBUNIT 1); 4 iron, 4 sulfur cluster binding / hydro-lyase/ lyase
ppa004450m	ATAMT1;2 (AMMONIUM TRANSPORTER 1;2); ammonium transmembrane transporter
ppa004451m	CDF2 (CYCLING DOF FACTOR 2); DNA binding / protein binding / transcription factor
ppa004454m	SHR (SHORT ROOT); protein binding / sequence-specific DNA binding / transcription factor
ppa004456m	ATPLT5 (POLYOL TRANSPORTER 5); D-ribose transmembrane transporter/ D-xylose transmembrane transporter/ carbohydrate transmembrane transporter/ galactose transmembrane transporter/ glucose transmembrane transporter/ glycerol transmembrane transporter/ mann
ppa004457m	LMBR1 integral membrane family protein
ppa004461m	ALDH7B4 (Aldehyde Dehydrogenase 7B4); 3-chloroallyl aldehyde dehydrogenase/ oxidoreductase
ppa004484m	BGLU11 (BETA GLUCOSIDASE 11); hydrolase, hydrolyzing O-glycosyl compounds
ppa004492m	leucine-rich repeat family protein
ppa004498m	GPAT6 (GLYCEROL-3-PHOSPHATE ACYLTRANSFERASE 6); 1-acylglycerol-3-phosphate O-acyltransferase/ acyltransferase
ppa004499m	BTB/POZ domain-containing protein
ppa004505m	aspartyl protease family protein
ppa004507m	scpl48 (serine carboxypeptidase-like 48); serine-type carboxypeptidase
ppa004508m	MLO1; calmodulin binding
ppa004513m	BSD domain-containing protein
ppa004520m	fringe-related protein
ppa004524m	unknown protein
ppa004527m	zinc finger (ZPR1-type) family protein
ppa004529m	diacylglycerol kinase, putative
ppa004530m	ATNRT2.5 (nitrate transporter2.5); nitrate transmembrane transporter
ppa004531m	ATALN (Arabidopsis allantoinase); allantoinase/ hydrolase
ppa004538m	scpl20 (serine carboxypeptidase-like 20); serine-type carboxypeptidase
ppa004541m	protein kinase, putative
ppa004542m	AMT1;1 (AMMONIUM TRANSPORTER 1;1); ammonium transmembrane transporter
ppa004544m	C4H (CINNAMATE-4-HYDROXYLASE); trans-cinnamate 4-monooxygenase
ppa004549m	protein kinase family protein
ppa004550m	TT12 (TRANSPARENT TESTA 12); antiporter/ solute:hydrogen antiporter/ transmembrane transporter/ transporter
ppa004555m	ALDH2C4; 3-chloroallyl aldehyde dehydrogenase/ aldehyde dehydrogenase (NAD)/ coniferyl-aldehyde dehydrogenase
ppa004557m	pentatricopeptide (PPR) repeat-containing protein
ppa004571m	GPAT8 (glycerol-3-phosphate acyltransferase 8); acyltransferase/ glycerol-3-phosphate O-acyltransferase
ppa004572m	serine/threonine protein phosphatase 2A (PP2A) regulatory subunit B', putative
ppa004580m	ATCDPK2 (CALCIUM-DEPENDENT PROTEIN KINASE 2); calmodulin-dependent protein kinase/ kinase
ppa004587m	BSK1 (BR-SIGNALING KINASE 1); ATP binding / binding / kinase/ protein kinase/ protein tyrosine kinase
ppa004592m	CYP94C1; fatty acid (omega-1)-hydroxylase/ oxygen binding
ppa004595m	NDA2 (ALTERNATIVE NAD(P)H DEHYDROGENASE 2); FAD binding / NADH dehydrogenase/ oxidoreductase
ppa004597m	inosine-5'-monophosphate dehydrogenase, putative
ppa004598m	NOL1/NOP2/sun family protein
ppa004602m	sugar transporter family protein
ppa004603m	AAA-type ATPase family protein
ppa004604m	LOCATED IN: cellular_component unknown; EXPRESSED IN: 23 plant structures; EXPRESSED DURING: 13 growth stages; CONTAINS InterPro DOMAIN/s: Protein of unknown function DUF1675 (InterPro:IPR012463); BEST Arabidopsis thaliana protein match is: nuclear transport factor 2 (NTF2) family protein / RNA recognition motif (RRM)-containing protein (TAIR:AT3G07250.1); Has 223 Blast hits to 204 proteins in 56…
ppa004606m	CYP76C4; electron carrier/ heme binding / iron ion binding / monooxygenase/ oxygen binding
ppa004610m	PFK3 (PHOSPHOFRUCTOKINASE 3); 6-phosphofructokinase
ppa004616m	hydroxyproline-rich glycoprotein family protein
ppa004623m	iqd2 (IQ-domain 2); calmodulin binding
ppa004629m	binding
ppa004633m	DEAD/DEAH box helicase, putative
ppa004636m	sugar transporter, putative
ppa004637m	HXK2 (HEXOKINASE 2); ATP binding / fructokinase/ glucokinase/ hexokinase
ppa004639m	CYP76C4; electron carrier/ heme binding / iron ion binding / monooxygenase/ oxygen binding
ppa004644m	ATGH9B1 (ARABIDOPSIS THALIANA GLYCOSYL HYDROLASE 9B1); cellulase/ hydrolase, hydrolyzing O-glycosyl compounds
ppa004649m	phosphoinositide binding
ppa004652m	integral membrane transporter family protein
ppa004659m	oxidoreductase/ zinc ion binding
ppa004664m	TT7 (TRANSPARENT TESTA 7); flavonoid 3'-monooxygenase/ oxygen binding
ppa004665m	CPK4; calmodulin-dependent protein kinase/ kinase/ protein kinase
ppa004673m	ATGR1 (glutathione-disulfide reductase); FAD binding / NADP or NADPH binding / glutathione-disulfide reductase/ oxidoreductase
ppa004676m	PRLI-interacting factor, putative
ppa004684m	unknown protein
ppa004691m	AATP1 (AAA-ATPase 1); ATP binding / ATPase/ nucleoside-triphosphatase/ nucleotide binding
ppa004693m	ankyrin protein kinase, putative
ppa004698m	rac GTPase activating protein, putative
ppa004703m	pyruvate kinase, putative
ppa004706m	MATE efflux family protein
ppa004707m	type I phosphodiesterase/nucleotide pyrophosphatase family protein
ppa004708m	aminopeptidase/ manganese ion binding
ppa004709m	glyoxal oxidase-related
ppa004710m	aspartyl protease family protein
ppa004713m	GAMMA-VPE (GAMMA VACUOLAR PROCESSING ENZYME); cysteine-type endopeptidase
ppa004718m	aspartyl protease family protein
ppa004729m	2,3-biphosphoglycerate-independent phosphoglycerate mutase-related / phosphoglyceromutase-related
ppa004737m	PEPKR1 (Phosphoenolpyruvate carboxylase-related kinase 1); ATP binding / kinase/ protein kinase/ protein serine/threonine kinase
ppa004740m	protein kinase family protein
ppa004750m	ADSS (ADENYLOSUCCINATE SYNTHASE); adenylosuccinate synthase
ppa004754m	ripening-responsive protein, putative
ppa004758m	FUM1 (FUMARASE 1); catalytic/ fumarate hydratase
ppa004761m	remorin family protein
ppa004762m	chloroplast nucleoid DNA-binding protein, putative
ppa004763m	CAT2 (CATALASE 2); catalase
ppa004764m	zinc finger (C3HC4-type RING finger) family protein / ankyrin repeat family protein
ppa004773m	thioredoxin family protein
ppa004776m	CAT2 (CATALASE 2); catalase
ppa004779m	catalytic
ppa004781m	SPHK1 (SPHINGOSINE KINASE 1); D-erythro-sphingosine kinase/ diacylglycerol kinase/ sphinganine kinase
ppa004783m	glycosyl hydrolase family 17 protein
ppa004784m	3-dehydroquinate synthase, putative
ppa004787m	CAC2; acetyl-CoA carboxylase/ biotin carboxylase
ppa004793m	glycoside hydrolase family 28 protein / polygalacturonase (pectinase) family protein
ppa004802m	SBP2 (SELENIUM-BINDING PROTEIN 2); selenium binding
ppa004813m	male sterility MS5, putative
ppa004815m	SIP1 (SOS3-INTERACTING PROTEIN 1); ATP binding / kinase/ protein kinase/ protein serine/threonine kinase
ppa004817m	CER4 (ECERIFERUM 4); fatty acyl-CoA reductase (alcohol-forming)/ oxidoreductase, acting on the CH-CH group of donors
ppa004818m	unknown protein
ppa004822m	MATE efflux family protein
ppa004823m	sodium/calcium exchanger family protein / calcium-binding EF hand family protein
ppa004833m	sodium/calcium exchanger family protein / calcium-binding EF hand family protein
ppa004839m	DWF5 (DWARF 5); sterol delta7 reductase
ppa004844m	exostosin family protein
ppa004850m	ATP58IPK (ARABIDOPSIS HOMOLOG OF MAMALLIAN P58IPK); binding / heat shock protein binding
ppa004851m	TUB6 (BETA-6 TUBULIN); structural constituent of cytoskeleton
ppa004852m	aspartyl protease family protein
ppa004870m	S6K2 (ARABIDOPSIS THALIANA SERINE/THREONINE PROTEIN KINASE 2); kinase/ protein kinase
ppa004871m	glycosyl transferase family 1 protein
ppa004872m	unknown protein
ppa004876m	unknown protein
ppa004881m	pectate lyase family protein
ppa004883m	ATDGK7 (Diacylglycerol kinase 7); diacylglycerol kinase
ppa004887m	16S rRNA processing protein RimM family
ppa004902m	AGT2 (ALANINE:GLYOXYLATE AMINOTRANSFERASE 2); alanine-glyoxylate transaminase/ catalytic/ pyridoxal phosphate binding / transaminase
ppa004904m	CI51 (51 kDa subunit of complex I); 4 iron, 4 sulfur cluster binding / FMN binding / NAD or NADH binding / NADH dehydrogenase (ubiquinone)/ oxidoreductase, acting on NADH or NADPH
ppa004905m	ZAP1 (ZINC-DEPENDENT ACTIVATOR PROTEIN-1); transcription activator/ transcription factor/ zinc ion binding
ppa004909m	AtUGT85A2 (UDP-glucosyl transferase 85A2); UDP-glycosyltransferase/ glucuronosyltransferase/ transferase, transferring glycosyl groups
ppa004911m	integral membrane protein, putative
ppa004917m	unknown protein
ppa004934m	MEE58 (MATERNAL EFFECT EMBRYO ARREST 58); adenosylhomocysteinase/ copper ion binding
ppa004936m	AAP3; amino acid transmembrane transporter
ppa004945m	AtUGT85A2 (UDP-glucosyl transferase 85A2); UDP-glycosyltransferase/ glucuronosyltransferase/ transferase, transferring glycosyl groups
ppa004950m	PUX2 (PLANT UBX DOMAIN-CONTAINING PROTEIN 2); nucleic acid binding / zinc ion binding
ppa004954m	fringe-related protein
ppa004955m	PAP26 (PURPLE ACID PHOSPHATASE 26); acid phosphatase/ protein serine/threonine phosphatase
ppa004961m	PTB1 (POLYPYRIMIDINE TRACT-BINDING PROTEIN 1); RNA binding / nucleic acid binding / nucleotide binding
ppa004962m	rac GTPase activating protein, putative
ppa004966m	SNF4 (HOMOLOG OF YEAST SUCROSE NONFERMENTING 4); protein kinase activator
ppa004968m	AtUGT85A2 (UDP-glucosyl transferase 85A2); UDP-glycosyltransferase/ glucuronosyltransferase/ transferase, transferring glycosyl groups
ppa004970m	AtGH9A4 (Arabidopsis thaliana Glycosyl Hydrolase 9A4); catalytic/ hydrolase, hydrolyzing O-glycosyl compounds
ppa004973m	FUNCTIONS IN: molecular_function unknown; INVOLVED IN: biological_process unknown; LOCATED IN: cellular_component unknown; EXPRESSED IN: 25 plant structures; EXPRESSED DURING: 15 growth stages; CONTAINS InterPro DOMAIN/s: TFIIS N-terminal (InterPro:IPR017923), IWS1, C-terminal (InterPro:IPR008654); BEST Arabidopsis thaliana protein match is: IWS1 C-terminus family protein (TAIR:AT4G19000.1); Has …
ppa004976m	catalytic/ cation binding / hydrolase, hydrolyzing O-glycosyl compounds
ppa004978m	HSPRO2 (ARABIDOPSIS ORTHOLOG OF SUGAR BEET HS1 PRO-1 2)
ppa004980m	AAP6 (AMINO ACID PERMEASE 6); acidic amino acid transmembrane transporter/ amino acid transmembrane transporter/ neutral amino acid transmembrane transporter
ppa004981m	UDP-glucose 6-dehydrogenase, putative
ppa004988m	CYP716A1; electron carrier/ heme binding / iron ion binding / monooxygenase/ oxygen binding
ppa004990m	unknown protein
ppa004992m	uridine 5'-monophosphate synthase / UMP synthase (PYRE-F) (UMPS)
ppa004996m	glycoside hydrolase family 28 protein / polygalacturonase (pectinase) family protein
ppa004997m	unknown protein
ppa005003m	monodehydroascorbate reductase, putative
ppa005005m	AATP1 (AAA-ATPase 1); ATP binding / ATPase/ nucleoside-triphosphatase/ nucleotide binding
ppa005010m	unknown protein
ppa005013m	SPL2 (SQUAMOSA PROMOTER BINDING PROTEIN-LIKE 2); DNA binding / transcription factor
ppa005028m	emb1075 (embryo defective 1075); carboxy-lyase/ catalytic/ pyridoxal phosphate binding
ppa005031m	phosphoglycerate kinase, putative
ppa005034m	UDP-glucose 6-dehydrogenase, putative
ppa005035m	scpl31 (serine carboxypeptidase-like 31); serine-type carboxypeptidase
ppa005039m	GT72B1; UDP-glucosyltransferase/ UDP-glycosyltransferase/ transferase, transferring glycosyl groups
ppa005040m	aspartyl protease family protein
ppa005048m	AAA-type ATPase family protein / ankyrin repeat family protein
ppa005050m	unknown protein
ppa005057m	AUX1 (AUXIN RESISTANT 1); amino acid transmembrane transporter/ auxin binding / auxin influx transmembrane transporter/ transporter
ppa005058m	alliinase family protein
ppa005059m	CYP707A1; (+)-abscisic acid 8'-hydroxylase/ oxygen binding
ppa005060m	CPD (CONSTITUTIVE PHOTOMORPHOGENIC DWARF); electron carrier/ heme binding / iron ion binding / monooxygenase/ oxygen binding
ppa005065m	xylose isomerase family protein
ppa005067m	FC1 (ferrochelatase 1); ferrochelatase
ppa005071m	iqd2 (IQ-domain 2); calmodulin binding
ppa005076m	ATAPY2 (ARABIDOPSIS THALIANA APYRASE 2); ATPase/ nucleotide diphosphatase
ppa005087m	FASS (FASS 1); protein phosphatase type 2B regulator
ppa005089m	ferredoxin hydrogenase
ppa005092m	AGT3 (ALANINE:GLYOXYLATE AMINOTRANSFERASE 3); alanine-glyoxylate transaminase/ catalytic/ pyridoxal phosphate binding / transaminase
ppa005104m	aspartyl protease family protein
ppa005107m	UDP-glucoronosyl/UDP-glucosyl transferase family protein
ppa005112m	UDP-glucoronosyl/UDP-glucosyl transferase family protein
ppa005114m	unknown protein
ppa005117m	zinc finger (C3HC4-type RING finger) family protein
ppa005119m	heterogeneous nuclear ribonucleoprotein, putative / hnRNP, putative
ppa005120m	2-oxoisovalerate dehydrogenase, putative / 3-methyl-2-oxobutanoate dehydrogenase, putative / branched-chain alpha-keto acid dehydrogenase E1 alpha subunit, putative
ppa005125m	FZR3 (FIZZY-RELATED 3); signal transducer
ppa005131m	protein transport protein sec61, putative
ppa005139m	CKL2 (CASEIN KINASE 1-LIKE PROTEIN 2); ATP binding / kinase/ protein kinase/ protein serine/threonine kinase
ppa005145m	CW14
ppa005146m	GSA1 (GLUTAMATE-1-SEMIALDEHYDE-2,1-AMINOMUTASE); glutamate-1-semialdehyde 2,1-aminomutase
ppa005147m	protein kinase, putative
ppa005148m	transcription factor
ppa005151m	AtLa1 (Arabidopsis thaliana La protein 1); RNA binding
ppa005152m	TTG2 (TRANSPARENT TESTA GLABRA 2); transcription factor
ppa005158m	RCA (RUBISCO ACTIVASE); ADP binding / ATP binding / enzyme regulator/ ribulose-1,5-bisphosphate carboxylase/oxygenase activator
ppa005162m	UGT78D2 (UDP-GLUCOSYL TRANSFERASE 78D2); UDP-glycosyltransferase/ anthocyanidin 3-O-glucosyltransferase/ quercetin 3-O-glucosyltransferase/ transferase, transferring glycosyl groups
ppa005177m	transducin family protein / WD-40 repeat family protein
ppa005182m	e-cadherin binding protein-related
ppa005183m	PRL1 (PLEIOTROPIC REGULATORY LOCUS 1); basal transcription repressor/ nucleotide binding / protein binding
ppa005192m	scpl29 (serine carboxypeptidase-like 29); serine-type carboxypeptidase
ppa005193m	ATCS; ATP binding / ATP citrate synthase/ citrate (SI)-synthase
ppa005199m	RD21 (responsive to dehydration 21); cysteine-type endopeptidase/ cysteine-type peptidase
ppa005210m	glycosyl hydrolase family 17 protein
ppa005211m	ankyrin repeat family protein
ppa005212m	delta-OAT; ornithine-oxo-acid transaminase
ppa005213m	transducin family protein / WD-40 repeat family protein
ppa005219m	HGO (HOMOGENTISATE 1,2-DIOXYGENASE); homogentisate 1,2-dioxygenase
ppa005220m	elongation factor 1B-gamma, putative / eEF-1B gamma, putative
ppa005221m	ATNRT2.7 (Arabidopsis thaliana high affinity nitrate transporter 2.7); nitrate transmembrane transporter
ppa005226m	CYP707A4; (+)-abscisic acid 8'-hydroxylase/ oxygen binding
ppa005227m	FUNCTIONS IN: molecular_function unknown; INVOLVED IN: biological_process unknown; EXPRESSED IN: 22 plant structures; EXPRESSED DURING: 13 growth stages; CONTAINS InterPro DOMAIN/s: WD40 repeat-like (InterPro:IPR011046); BEST Arabidopsis thaliana protein match is: unknown protein (TAIR:AT2G38630.1); Has 77 Blast hits to 77 proteins in 20 species: Archae - 0; Bacteria - 0; Metazoa - 0; Fungi - 0; …
ppa005232m	UTP--glucose-1-phosphate uridylyltransferase, putative / UDP-glucose pyrophosphorylase, putative / UGPase, putative
ppa005237m	zinc finger (C3HC4-type RING finger) family protein
ppa005239m	fringe-related protein
ppa005243m	SCL3; transcription factor
ppa005245m	ribophorin I family protein
ppa005248m	unknown protein
ppa005252m	protein kinase, putative
ppa005257m	TSB2 (TRYPTOPHAN SYNTHASE BETA-SUBUNIT 2); tryptophan synthase
ppa005260m	triacylglycerol lipase
ppa005264m	scpl2 (serine carboxypeptidase-like 2); serine-type carboxypeptidase
ppa005266m	MVA1; acetyl-CoA C-acetyltransferase/ hydroxymethylglutaryl-CoA synthase
ppa005269m	SKP2A
ppa005280m	S6K2 (ARABIDOPSIS THALIANA SERINE/THREONINE PROTEIN KINASE 2); kinase/ protein kinase
ppa005282m	APR3 (APS REDUCTASE 3); adenylyl-sulfate reductase
ppa005286m	HAB1 (HOMOLOGY TO ABI1); catalytic/ protein serine/threonine phosphatase
ppa005287m	unknown protein
ppa005292m	PP7 (SERINE/THREONINE PHOSPHATASE 7); protein serine/threonine phosphatase
ppa005293m	PAP12 (PURPLE ACID PHOSPHATASE 12); acid phosphatase/ protein serine/threonine phosphatase
ppa005294m	UGT74F2 (UDP-GLUCOSYLTRANSFERASE 74F2); UDP-glucose:4-aminobenzoate acylglucosyltransferase/ UDP-glucosyltransferase/ UDP-glycosyltransferase/ transferase, transferring glycosyl groups / transferase, transferring hexosyl groups
ppa005297m	unknown protein
ppa005320m	2-oxoacid dehydrogenase family protein
ppa005323m	LAX3 (LIKE AUX1 3); amino acid transmembrane transporter/ auxin influx transmembrane transporter/ transporter
ppa005324m	geranylgeranyl reductase
ppa005325m	FUNCTIONS IN: molecular_function unknown; INVOLVED IN: biological_process unknown; LOCATED IN: cellular_component unknown; CONTAINS InterPro DOMAIN/s: Protein of unknown function DUF895, eukaryotic (InterPro:IPR010291), Major facilitator superfamily, general substrate transporter (InterPro:IPR016196); BEST Arabidopsis thaliana protein match is: unknown protein (TAIR:AT1G18000.1); Has 489 Blast hi…
ppa005328m	cysteine proteinase, putative / thiol protease, putative
ppa005338m	INVOLVED IN: biological_process unknown; EXPRESSED IN: 22 plant structures; EXPRESSED DURING: 13 growth stages; BEST Arabidopsis thaliana protein match is: myosin heavy chain-related (TAIR:AT5G59210.1); Has 48881 Blast hits to 26998 proteins in 1148 species: Archae - 400; Bacteria - 3488; Metazoa - 25141; Fungi - 2545; Plants - 1208; Viruses - 169; Other Eukaryotes - 15930 (source: NCBI BLink).
ppa005344m	SIP4 (SOS3-INTERACTING PROTEIN 4); kinase/ protein kinase
ppa005347m	RGLG2 (RING domain Ligase2); ubiquitin-protein ligase
ppa005360m	SCPL45 (SERINE CARBOXYPEPTIDASE-LIKE 45 PRECURSOR); serine-type carboxypeptidase
ppa005365m	CIPK20 (CBL-INTERACTING PROTEIN KINASE 20); kinase/ protein serine/threonine kinase
ppa005374m	unknown protein
ppa005375m	catalytic/ cation binding / hydrolase, hydrolyzing O-glycosyl compounds
ppa005378m	WIN1 (HOPW1-1-INTERACTING 1); N2-acetyl-L-ornithine:2-oxoglutarate 5-aminotransferase/ catalytic/ pyridoxal phosphate binding / transaminase
ppa005381m	unknown protein
ppa005383m	methyltransferase
ppa005385m	zinc knuckle (CCHC-type) family protein
ppa005388m	hydrolase, alpha/beta fold family protein
ppa005389m	unknown protein
ppa005391m	glycoside hydrolase family 28 protein / polygalacturonase (pectinase) family protein
ppa005398m	DNA helicase, putative
ppa005399m	phosphoinositide binding
ppa005420m	scpl6 (serine carboxypeptidase-like 6); serine-type carboxypeptidase
ppa005421m	PKT3 (PEROXISOMAL 3-KETOACYL-COA THIOLASE 3); acetyl-CoA C-acyltransferase
ppa005432m	HDR (4-HYDROXY-3-METHYLBUT-2-ENYL DIPHOSPHATE REDUCTASE); 4-hydroxy-3-methylbut-2-en-1-yl diphosphate reductase/ 4-hydroxy-3-methylbut-2-en-1-yl diphosphate synthase
ppa005434m	GAE6 (UDP-D-GLUCURONATE 4-EPIMERASE 6); UDP-glucuronate 4-epimerase/ catalytic
ppa005440m	FUNCTIONS IN: molecular_function unknown; INVOLVED IN: biological_process unknown; LOCATED IN: cellular_component unknown; EXPRESSED IN: 23 plant structures; EXPRESSED DURING: 13 growth stages; CONTAINS InterPro DOMAIN/s: Targeting for Xklp2 (InterPro:IPR009675); BEST Arabidopsis thaliana protein match is: unknown protein (TAIR:AT2G25480.1); Has 4728 Blast hits to 3313 proteins in 331 species: Ar…
ppa005444m	glycosyl transferase family 1 protein
ppa005448m	curculin-like (mannose-binding) lectin family protein
ppa005459m	calcium-binding EF hand family protein
ppa005461m	presenilin family protein
ppa005463m	LOCATED IN: plasma membrane; EXPRESSED IN: 21 plant structures; EXPRESSED DURING: 13 growth stages; CONTAINS InterPro DOMAIN/s: Protein of unknown function DUF791 (InterPro:IPR008509), Major facilitator superfamily, general substrate transporter (InterPro:IPR016196); BEST Arabidopsis thaliana protein match is: unknown protein (TAIR:AT1G64650.1); Has 496 Blast hits to 491 proteins in 183 species: …
ppa005466m	SPla/RYanodine receptor (SPRY) domain-containing protein
ppa005467m	AAP7; amino acid transmembrane transporter
ppa005475m	UGT74F2 (UDP-GLUCOSYLTRANSFERASE 74F2); UDP-glucose:4-aminobenzoate acylglucosyltransferase/ UDP-glucosyltransferase/ UDP-glycosyltransferase/ transferase, transferring glycosyl groups / transferase, transferring hexosyl groups
ppa005477m	PHR2 (photolyase/blue-light receptor 2); DNA photolyase
ppa005479m	XXT5 (XYLOGLUCAN XYLOSYLTRANSFERASE 5); transferase/ transferase, transferring glycosyl groups / xyloglucan 6-xylosyltransferase
ppa005481m	DPB; protein binding / protein heterodimerization
ppa005491m	RIN1 (RESISTANCE TO PSEUDOMONAS SYRINGAE PV MACULICOLA INTERACTOR 1); protein binding
ppa005492m	CIPK23 (CBL-INTERACTING PROTEIN KINASE 23); kinase/ protein binding / protein serine/threonine kinase
ppa005494m	protein kinase, putative
ppa005504m	serine carboxypeptidase S28 family protein
ppa005521m	aminotransferase class I and II family protein
ppa005522m	COB (COBRA)
ppa005524m	UNE18 (UNFERTILIZED EMBRYO SAC 18); oxysterol binding / sterol binding
ppa005534m	ORP3C (OSBP(OXYSTEROL BINDING PROTEIN)-RELATED PROTEIN 3C); oxysterol binding
ppa005537m	PUB9 (PLANT U-BOX 9); ubiquitin-protein ligase
ppa005542m	ribosomal protein S15 family protein
ppa005544m	binding / catalytic
ppa005554m	unknown protein
ppa005560m	amino acid transporter family protein
ppa005561m	potassium channel tetramerisation domain-containing protein
ppa005566m	FUNCTIONS IN: molecular_function unknown; INVOLVED IN: biological_process unknown; LOCATED IN: cellular_component unknown; CONTAINS InterPro DOMAIN/s: Major facilitator superfamily, general substrate transporter (InterPro:IPR016196); BEST Arabidopsis thaliana protein match is: unknown protein (TAIR:AT3G60070.1); Has 781 Blast hits to 773 proteins in 246 species: Archae - 0; Bacteria - 563; Metazo…
ppa005569m	binding
ppa005575m	CIPK5 (CBL-INTERACTING PROTEIN KINASE 5); ATP binding / kinase/ protein kinase/ protein serine/threonine kinase
ppa005576m	ASP3 (ASPARTATE AMINOTRANSFERASE 3); L-aspartate:2-oxoglutarate aminotransferase
ppa005581m	transferase family protein
ppa005585m	BZO2H3; DNA binding / protein heterodimerization/ transcription factor
ppa005598m	GAPB (GLYCERALDEHYDE-3-PHOSPHATE DEHYDROGENASE B SUBUNIT); glyceraldehyde-3-phosphate dehydrogenase (NADP+)/ glyceraldehyde-3-phosphate dehydrogenase
ppa005599m	glycoside hydrolase family 28 protein / polygalacturonase (pectinase) family protein
ppa005602m	lyase/ pectate lyase
ppa005615m	XBCP3 (xylem bark cysteine peptidase 3); cysteine-type endopeptidase/ cysteine-type peptidase
ppa005617m	TUA2; structural constituent of cytoskeleton
ppa005623m	UGT76E2 (UDP-GLUCOSYL TRANSFERASE 76E2); UDP-glycosyltransferase/ quercetin 3-O-glucosyltransferase/ quercetin 7-O-glucosyltransferase
ppa005624m	UGT76E2 (UDP-GLUCOSYL TRANSFERASE 76E2); UDP-glycosyltransferase/ quercetin 3-O-glucosyltransferase/ quercetin 7-O-glucosyltransferase
ppa005627m	thioesterase family protein
ppa005633m	TUA2; structural constituent of cytoskeleton
ppa005636m	nucleotide binding / protein binding
ppa005640m	transferase family protein
ppa005641m	glycosyl hydrolase family 17 protein
ppa005642m	TUA5; structural constituent of cytoskeleton
ppa005644m	TUB1; GTP binding / GTPase/ structural molecule
ppa005645m	FAD8 (FATTY ACID DESATURASE 8); omega-3 fatty acid desaturase
ppa005649m	TUA5; structural constituent of cytoskeleton
ppa005651m	unknown protein
ppa005652m	scpl50 (serine carboxypeptidase-like 50); serine-type carboxypeptidase
ppa005662m	LHT1; amino acid transmembrane transporter
ppa005664m	ZFWD1 (zinc finger WD40 repeat protein 1); nucleic acid binding / zinc ion binding
ppa005669m	PGK (PHOSPHOGLYCERATE KINASE); phosphoglycerate kinase
ppa005674m	TUB6 (BETA-6 TUBULIN); structural constituent of cytoskeleton
ppa005677m	delta-8 sphingolipid desaturase, putative
ppa005690m	XT2 (UDP-XYLOSYLTRANSFERASE 2); UDP-xylosyltransferase/ transferase/ transferase, transferring glycosyl groups / xyloglucan 6-xylosyltransferase
ppa005693m	TUB8; structural constituent of cytoskeleton
ppa005694m	delta-8 sphingolipid desaturase (SLD1)
ppa005695m	unknown protein
ppa005698m	TUB8; structural constituent of cytoskeleton
ppa005699m	RD22; nutrient reservoir
ppa005711m	U-box domain-containing protein
ppa005713m	zinc finger (B-box type) family protein
ppa005719m	unknown protein
ppa005720m	DNA repair ATPase-related
ppa005721m	FLA17 (FASCICLIN-LIKE ARABINOGALACTAN PROTEIN 17 PRECURSOR)
ppa005722m	UDP-glucoronosyl/UDP-glucosyl transferase family protein
ppa005725m	unknown protein
ppa005726m	clathrin adaptor complexes medium subunit family protein
ppa005729m	magnesium transporter CorA-like family protein (MRS2-1)
ppa005730m	peptidase M48 family protein
ppa005736m	VTC2 (vitamin c defective 2); GDP-D-glucose phosphorylase/ GDP-galactose:glucose-1-phosphate guanyltransferase/ GDP-galactose:mannose-1-phosphate guanyltransferase/ GDP-galactose:myoinositol-1-phosphate guanyltransferase/ galactose-1-phosphate guanylyltra
ppa005737m	acyl-activating enzyme 13 (AAE13)
ppa005738m	CYP38 (cyclophilin 38); peptidyl-prolyl cis-trans isomerase
ppa005739m	LOS2; copper ion binding / phosphopyruvate hydratase
ppa005744m	AT59; lyase/ pectate lyase
ppa005746m	protein kinase family protein
ppa005749m	PAP22 (PURPLE ACID PHOSPHATASE 22); acid phosphatase/ protein serine/threonine phosphatase
ppa005750m	ankyrin repeat family protein
ppa005753m	unknown protein
ppa005756m	DNAJ heat shock N-terminal domain-containing protein
ppa005757m	zinc finger (DHHC type) family protein
ppa005761m	pectate lyase family protein
ppa005763m	RAB GDP-dissociation inhibitor
ppa005765m	TUB6 (BETA-6 TUBULIN); structural constituent of cytoskeleton
ppa005767m	RD22; nutrient reservoir
ppa005771m	transcription elongation factor-related
ppa005774m	EMB3009 (embryo defective 3009); transferase/ transferase, transferring acyl groups other than amino-acyl groups
ppa005776m	LPA1 (LOW PSII ACCUMULATION1); binding
ppa005779m	LOS2; copper ion binding / phosphopyruvate hydratase
ppa005781m	calcium-binding EF hand family protein
ppa005782m	zinc finger (DHHC type) family protein
ppa005785m	TUB8; structural constituent of cytoskeleton
ppa005787m	FIB (FIBRILLIN); structural molecule
ppa005789m	chloroplast nucleoid DNA-binding protein-related
ppa005791m	PTB2 (POLYPYRIMIDINE TRACT-BINDING PROTEIN 2); RNA binding / nucleic acid binding / nucleotide binding
ppa005792m	ankyrin repeat family protein
ppa005802m	ZFWD1 (zinc finger WD40 repeat protein 1); nucleic acid binding / zinc ion binding
ppa005807m	unknown protein
ppa005813m	ZFN1 (ZINC FINGER PROTEIN 1); DNA binding / nuclease/ nucleic acid binding
ppa005820m	DJ-1 family protein
ppa005821m	PHT4;6 (PHOSPHATE TRANSPORTER 4;6); carbohydrate transmembrane transporter/ inorganic phosphate transmembrane transporter/ organic anion transmembrane transporter/ sugar:hydrogen symporter
ppa005824m	unknown protein
ppa005826m	EMB2107 (EMBRYO DEFECTIVE 2107)
ppa005829m	CIB1 (CRYPTOCHROME-INTERACTING BASIC-HELIX-LOOP-HELIX 1); DNA binding / transcription factor
ppa005833m	unknown protein
ppa005836m	ILR1 (IAA-LEUCINE RESISTANT 1); IAA-Leu conjugate hydrolase/ IAA-Phe conjugate hydrolase/ metallopeptidase
ppa005839m	SIP1 (SOS3-INTERACTING PROTEIN 1); ATP binding / kinase/ protein kinase/ protein serine/threonine kinase
ppa005844m	tetratricopeptide repeat (TPR)-containing protein
ppa005847m	LOCATED IN: endomembrane system, integral to membrane; EXPRESSED IN: 24 plant structures; EXPRESSED DURING: 14 growth stages; CONTAINS InterPro DOMAIN/s: Transmembrane receptor, eukaryota (InterPro:IPR009637); BEST Arabidopsis thaliana protein match is: unknown protein (TAIR:AT3G09570.1); Has 303 Blast hits to 300 proteins in 77 species: Archae - 0; Bacteria - 0; Metazoa - 180; Fungi - 10; Plants…
ppa005851m	PDS1 (PHYTOENE DESATURATION 1); 4-hydroxyphenylpyruvate dioxygenase
ppa005852m	RGLG2 (RING domain Ligase2); ubiquitin-protein ligase
ppa005859m	AT59; lyase/ pectate lyase
ppa005860m	malate dehydrogenase (NADP), chloroplast, putative
ppa005864m	unknown protein
ppa005874m	SKIP16 (SKP1/ASK-interacting protein 16); protein binding
ppa005879m	magnesium transporter CorA-like protein-related
ppa005886m	LHT2 (LYSINE HISTIDINE TRANSPORTER 2); acidic amino acid transmembrane transporter/ amino acid transmembrane transporter/ neutral amino acid transmembrane transporter
ppa005890m	ATHDH (HISTIDINOL DEHYDROGENASE); histidinol dehydrogenase
ppa005891m	protein binding / zinc ion binding
ppa005896m	MEE31 (MATERNAL EFFECT EMBRYO ARREST 31); mannose-6-phosphate isomerase
ppa005898m	peptidase M20/M25/M40 family protein
ppa005899m	eukaryotic translation initiation factor 5, putative / eIF-5, putative
ppa005909m	unknown protein
ppa005913m	FUNCTIONS IN: molecular_function unknown; INVOLVED IN: biological_process unknown; LOCATED IN: endomembrane system, integral to membrane; EXPRESSED IN: 24 plant structures; EXPRESSED DURING: 15 growth stages; CONTAINS InterPro DOMAIN/s: Transmembrane receptor, eukaryota (InterPro:IPR009637); BEST Arabidopsis thaliana protein match is: unknown protein (TAIR:AT5G18520.1); Has 385 Blast hits to 385 …
ppa005916m	ACX4 (ACYL-COA OXIDASE 4); acyl-CoA oxidase/ oxidoreductase
ppa005931m	ERF1-3 (eukaryotic release factor 1-3); translation release factor
ppa005942m	DNA binding protein GT-1
ppa005948m	IQD5 (IQ-domain 5); calmodulin binding
ppa005951m	ILR1 (IAA-LEUCINE RESISTANT 1); IAA-Leu conjugate hydrolase/ IAA-Phe conjugate hydrolase/ metallopeptidase
ppa005956m	PAP20; acid phosphatase/ protein serine/threonine phosphatase
ppa005965m	TIFY8 (TIFY DOMAIN PROTEIN 8)
ppa005972m	unknown protein
ppa005973m	PAP18 (PURPLE ACID PHOSPHATASE 18); acid phosphatase/ protein serine/threonine phosphatase
ppa005981m	transcription factor, putative / zinc finger (C3HC4 type RING finger) family protein
ppa005989m	SKD1 (SUPPRESSOR OF K+ TRANSPORT GROWTH DEFECT1); ATP binding / nucleoside-triphosphatase/ nucleotide binding
ppa005991m	AFC1 (ARABIDOPSIS FUS3-COMPLEMENTING GENE 1); ATP binding / kinase/ protein kinase/ protein serine/threonine kinase/ protein tyrosine kinase
ppa005996m	ATPANK2 (PANTOTHENATE KINASE 2); pantothenate kinase
ppa005998m	NBP35 (NUCLEOTIDE BINDING PROTEIN 35); iron-sulfur cluster binding / nucleotide binding / protein homodimerization
ppa006000m	ADT6 (arogenate dehydratase 6); arogenate dehydratase/ prephenate dehydratase
ppa006001m	CRT3 (CALRETICULIN 3); calcium ion binding / unfolded protein binding
ppa006005m	F-box family protein / WD-40 repeat family protein
ppa006006m	GAE1 (UDP-D-GLUCURONATE 4-EPIMERASE 1); UDP-glucuronate 4-epimerase/ catalytic
ppa006010m	SPS2 (Solanesyl diphosphate synthase 2); trans-octaprenyltranstransferase
ppa006012m	FUNCTIONS IN: molecular_function unknown; INVOLVED IN: biological_process unknown; LOCATED IN: extracellular region; CONTAINS InterPro DOMAIN/s: Micro-fibrillar-associated 1, C-terminal (InterPro:IPR009730); BEST Arabidopsis thaliana protein match is: unknown protein (TAIR:AT4G08580.1); Has 36643 Blast hits to 21191 proteins in 1090 species: Archae - 183; Bacteria - 2726; Metazoa - 17629; Fungi -…
ppa006013m	PSAT; O-phospho-L-serine:2-oxoglutarate aminotransferase
ppa006014m	MORN (Membrane Occupation and Recognition Nexus) repeat-containing protein /phosphatidylinositol-4-phosphate 5-kinase-related
ppa006017m	mitochondrial 28S ribosomal protein S29-related
ppa006020m	zinc ion binding
ppa006022m	phenylalanyl-tRNA synthetase class IIc family protein
ppa006023m	SIP3 (SOS3-INTERACTING PROTEIN 3); ATP binding / kinase/ protein kinase/ protein serine/threonine kinase
ppa006025m	GS2 (GLUTAMINE SYNTHETASE 2); glutamate-ammonia ligase
ppa006029m	(1-4)-beta-mannan endohydrolase, putative
ppa006030m	aspartyl protease family protein
ppa006036m	OXA1L (INNER MEMBRANE PROTEIN OXA1-LIKE)
ppa006037m	protein binding
ppa006041m	basic helix-loop-helix (bHLH) family protein
ppa006045m	ckl3 (Casein Kinase I-like 3); ATP binding / kinase/ protein kinase/ protein serine/threonine kinase
ppa006047m	catalytic
ppa006056m	INVOLVED IN: biological_process unknown; LOCATED IN: Golgi apparatus; EXPRESSED IN: 22 plant structures; EXPRESSED DURING: 13 growth stages; CONTAINS InterPro DOMAIN/s: Galactose oxidase/kelch, beta-propeller (InterPro:IPR011043), Kelch repeat type 1 (InterPro:IPR006652), Kelch repeat type 2 (InterPro:IPR011498), Kelch related (InterPro:IPR013089), Kelch-type beta propeller (InterPro:IPR015915); …
ppa006058m	protein phosphatase 2C-related / PP2C-related
ppa006061m	protein phosphatase 2C-related / PP2C-related
ppa006068m	hydroxymethylglutaryl-CoA lyase, putative / 3-hydroxy-3-methylglutarate-CoA lyase, putative / HMG-CoA lyase, putative
ppa006073m	eukaryotic translation initiation factor 5, putative / eIF-5, putative
ppa006074m	CBS domain-containing protein
ppa006095m	ubiquitin thiolesterase
ppa006098m	protein kinase, putative
ppa006104m	sucrose-phosphatase 1 (SPP1)
ppa006106m	FUNCTIONS IN: molecular_function unknown; LOCATED IN: cellular_component unknown; EXPRESSED IN: 24 plant structures; EXPRESSED DURING: 13 growth stages; CONTAINS InterPro DOMAIN/s: BRO1 (InterPro:IPR004328); BEST Arabidopsis thaliana protein match is: unknown protein (TAIR:AT1G17940.1); Has 95 Blast hits to 95 proteins in 25 species: Archae - 0; Bacteria - 0; Metazoa - 19; Fungi - 23; Plants - 53…
ppa006107m	CARA (CARBAMOYL PHOSPHATE SYNTHETASE A); carbamoyl-phosphate synthase (glutamine-hydrolyzing)/ carbamoyl-phosphate synthase/ catalytic
ppa006109m	NCED4 (NINE-CIS-EPOXYCAROTENOID DIOXYGENASE 4)
ppa006117m	CER2 (ECERIFERUM 2); transferase/ transferase, transferring acyl groups other than amino-acyl groups
ppa006120m	unknown protein
ppa006122m	ATP binding / ATP-dependent helicase/ helicase/ nucleic acid binding
ppa006126m	chaperone protein dnaJ-related
ppa006130m	glycoside hydrolase family 28 protein / polygalacturonase (pectinase) family protein
ppa006131m	zinc finger (C3HC4-type RING finger) family protein
ppa006132m	RER1 (RETICULATA-RELATED 1)
ppa006134m	basic helix-loop-helix (bHLH) family protein
ppa006138m	KING1 (SNF1-RELATED PROTEIN KINASE REGULATORY SUBUNIT GAMMA 1)
ppa006143m	sucrose-phosphatase 1 (SPP1)
ppa006146m	glycosyl hydrolase family 18 protein
ppa006148m	GAE4 (UDP-D-GLUCURONATE 4-EPIMERASE 4); binding / catalytic/ coenzyme binding / racemase and epimerase, acting on carbohydrates and derivatives
ppa006152m	AMY1 (ALPHA-AMYLASE-LIKE); alpha-amylase
ppa006165m	U-box domain-containing protein
ppa006169m	aminotransferase, putative
ppa006171m	nucleolar protein-related
ppa006174m	PP2CA (ARABIDOPSIS THALIANA PROTEIN PHOSPHATASE 2CA); protein binding / protein serine/threonine phosphatase
ppa006175m	AtHip1 (Arabidopsis thaliana Hsp70-interacting protein 1); binding
ppa006178m	FUNCTIONS IN: molecular_function unknown; INVOLVED IN: biological_process unknown; LOCATED IN: cellular_component unknown; EXPRESSED IN: 22 plant structures; EXPRESSED DURING: 13 growth stages; CONTAINS InterPro DOMAIN/s: MORN motif (InterPro:IPR003409); BEST Arabidopsis thaliana protein match is: MORN (Membrane Occupation and Recognition Nexus) repeat-containing protein /phosphatidylinositol-4-p…
ppa006179m	AtAGAL1 (Arabidopsis thaliana ALPHA-GALACTOSIDASE 1); alpha-galactosidase/ catalytic/ hydrolase, hydrolyzing O-glycosyl compounds
ppa006187m	ACLA-2; ATP citrate synthase
ppa006189m	BAM2 (BETA-AMYLASE 2); beta-amylase
ppa006199m	ACLA-3; ATP citrate synthase
ppa006202m	ovule development protein, putative
ppa006203m	ANT1 (AROMATIC AND NEUTRAL TRANSPORTER 1); amino acid transmembrane transporter/ aromatic amino acid transmembrane transporter/ neutral amino acid transmembrane transporter
ppa006207m	catalytic
ppa006214m	emb2737 (embryo defective 2737)
ppa006217m	CRT3 (CALRETICULIN 3); calcium ion binding / unfolded protein binding
ppa006218m	ATSK41 (SHAGGY-LIKE PROTEIN KINASE 41); ATP binding / protein kinase/ protein serine/threonine kinase
ppa006220m	unknown protein
ppa006225m	ENT1,AT (EQUILIBRATIVE NUCLEOTIDE TRANSPORTER 1); nucleoside transmembrane transporter/ nucleoside transmembrane transporter, against a concentration gradient
ppa006231m	monooxygenase family protein
ppa006233m	elongation factor 1B-gamma, putative / eEF-1B gamma, putative
ppa006238m	unknown protein
ppa006240m	ACT domain-containing protein
ppa006242m	auxin efflux carrier family protein
ppa006243m	TEM1 (TEMPRANILLO 1); transcription factor
ppa006244m	C2 domain-containing protein
ppa006246m	RPT3 (REGULATORY PARTICLE TRIPLE-A ATPASE 3); ATPase
ppa006251m	fumarylacetoacetase, putative
ppa006263m	ELC; ubiquitin binding
ppa006264m	protein binding / zinc ion binding
ppa006265m	GCL1 (GCR2-LIKE 1); catalytic
ppa006268m	unknown protein
ppa006269m	TMM (TOO MANY MOUTHS); protein binding / receptor
ppa006273m	unknown protein
ppa006288m	PECT1 (PHOSPHORYLETHANOLAMINE CYTIDYLYLTRANSFERASE 1); ethanolamine-phosphate cytidylyltransferase
ppa006290m	mevalonate diphosphate decarboxylase, putative
ppa006292m	protein-protein interaction regulator family protein
ppa006293m	ERD7 (EARLY-RESPONSIVE TO DEHYDRATION 7)
ppa006298m	FAD-dependent oxidoreductase family protein
ppa006299m	ATJ3; protein binding
ppa006313m	protein phosphatase 2C-related / PP2C-related
ppa006319m	protein kinase family protein
ppa006323m	RPT6A (REGULATORY PARTICLE TRIPLE-A ATPASE 6A); ATPase
ppa006324m	unknown protein
ppa006327m	splicing factor Prp18 family protein
ppa006328m	FATB (fatty acyl-ACP thioesterases B); acyl carrier/ acyl-[acyl-carrier-protein] hydrolase
ppa006329m	eukaryotic translation initiation factor 2B family protein / eIF-2B family protein
ppa006330m	ATJ3; protein binding
ppa006333m	unknown protein
ppa006334m	ICDH (ISOCITRATE DEHYDROGENASE); isocitrate dehydrogenase (NADP+)/ oxidoreductase, acting on the CH-OH group of donors, NAD or NADP as acceptor
ppa006341m	unknown protein
ppa006349m	ASKdZeta (Arabidopsis SHAGGY-related protein kinase dZeta); ATP binding / kinase/ protein kinase/ protein serine/threonine kinase
ppa006352m	PUB25 (PLANT U-BOX 25); binding / ubiquitin-protein ligase
ppa006358m	clathrin adaptor complexes medium subunit family protein
ppa006361m	Ran-binding protein 1 domain-containing protein / RanBP1 domain-containing protein
ppa006363m	AtTLP6 (TUBBY LIKE PROTEIN 6); phosphoric diester hydrolase/ transcription factor
ppa006364m	ATJ3; protein binding
ppa006366m	RAP2.12; DNA binding / transcription factor
ppa006368m	aminotransferase, putative
ppa006376m	HCF136; protein binding
ppa006379m	unknown protein
ppa006391m	INVOLVED IN: biological_process unknown; LOCATED IN: cellular_component unknown; EXPRESSED IN: 24 plant structures; EXPRESSED DURING: 15 growth stages; CONTAINS InterPro DOMAIN/s: Leucine-rich repeat, cysteine-containing subtype (InterPro:IPR006553); BEST Arabidopsis thaliana protein match is: F-box family protein (FBL4) (TAIR:AT4G15475.1); Has 9095 Blast hits to 3545 proteins in 210 species: Arc…
ppa006392m	pectate lyase family protein
ppa006395m	glutathione S-transferase C-terminal domain-containing protein
ppa006397m	NTMC2T4; lipid binding
ppa006404m	TMS membrane family protein / tumour differentially expressed (TDE) family protein
ppa006408m	GCL2 (GCR2-LIKE 2); catalytic
ppa006414m	EER5 (ENHANCED ETHYLENE RESPONSE 5)
ppa006416m	BT1 (BTB AND TAZ DOMAIN PROTEIN 1); protein binding / transcription regulator
ppa006418m	GUT1; catalytic/ glucuronoxylan glucuronosyltransferase
ppa006428m	AtTLP2 (TUBBY LIKE PROTEIN 2); phosphoric diester hydrolase/ transcription factor
ppa006430m	esterase/lipase/thioesterase family protein
ppa006437m	PTEN1; phosphatase
ppa006438m	RPS1 (RIBOSOMAL PROTEIN S1); RNA binding / structural constituent of ribosome
ppa006442m	GDH2 (GLUTAMATE DEHYDROGENASE 2); ATP binding / glutamate dehydrogenase [NAD(P)+]/ glutamate dehydrogenase/ oxidoreductase
ppa006443m	SEC14 cytosolic factor family protein / phosphoglyceride transfer family protein
ppa006444m	TMS membrane family protein / tumour differentially expressed (TDE) family protein
ppa006448m	U-box domain-containing protein
ppa006461m	proteasome family protein
ppa006462m	ATSK11; protein kinase/ protein serine/threonine kinase
ppa006465m	unknown protein
ppa006468m	hydrolase, alpha/beta fold family protein
ppa006471m	PUB26 (PLANT U-BOX 26); binding / ubiquitin-protein ligase
ppa006476m	glycosyl transferase family 43 protein
ppa006489m	proton extrusion protein-related
ppa006493m	AtPPT1 (Arabidopsis thaliana polyprenyltransferase 1); 4-hydroxybenzoate nonaprenyltransferase
ppa006495m	ubiquitin family protein
ppa006496m	nodulin MtN21 family protein
ppa006499m	RNA pol II accessory factor Cdc73 family protein
ppa006504m	LHW (LONESOME HIGHWAY); protein homodimerization/ transcription activator/ transcription factor
ppa006507m	MPL1 (MYZUS PERSICAE-INDUCED LIPASE 1); catalytic
ppa006508m	AME3; ATP binding / kinase/ protein kinase/ protein serine/threonine kinase/ protein tyrosine kinase
ppa006511m	3-oxoacyl-(acyl-carrier protein) reductase, chloroplast / 3-ketoacyl-acyl carrier protein reductase
ppa006512m	aminomethyltransferase, putative
ppa006518m	IVD (ISOVALERYL-COA-DEHYDROGENASE); ATP binding / isovaleryl-CoA dehydrogenase
ppa006524m	60S ribosomal protein L4/L1 (RPL4A)
ppa006525m	FUNCTIONS IN: molecular_function unknown; INVOLVED IN: biological_process unknown; LOCATED IN: endomembrane system; EXPRESSED IN: 24 plant structures; EXPRESSED DURING: 15 growth stages; CONTAINS InterPro DOMAIN/s: Uncharacterised conserved protein UCP031277 (InterPro:IPR016971); Has 35 Blast hits to 35 proteins in 10 species: Archae - 0; Bacteria - 0; Metazoa - 0; Fungi - 0; Plants - 33; Viruses…
ppa006528m	phosphatidic acid phosphatase family protein / PAP2 family protein
ppa006533m	enoyl-CoA hydratase/isomerase family protein
ppa006537m	fructose-1,6-bisphosphatase family protein
ppa006538m	F-box family protein
ppa006544m	HPT1 (HOMOGENTISATE PHYTYLTRANSFERASE 1); homogentisate phytyltransferase/ prenyltransferase
ppa006556m	AGD8 (ARF-GAP DOMAIN 8); ARF GTPase activator/ DNA binding / zinc ion binding
ppa006559m	unknown protein
ppa006564m	kelch repeat-containing F-box family protein
ppa006572m	kelch repeat-containing F-box family protein
ppa006575m	unknown protein
ppa006577m	ATRBP45C; RNA binding
ppa006580m	AtATG18a
ppa006586m	RNA recognition motif (RRM)-containing protein
ppa006595m	DNA binding / transcription factor
ppa006596m	phytoene synthase (PSY) / geranylgeranyl-diphosphate geranylgeranyl transferase
ppa006602m	unknown protein
ppa006603m	ATMMH-1 (ARABIDOPSIS THALIANA MUTM HOMOLOG-1); DNA N-glycosylase
ppa006610m	GAPA-2 (GLYCERALDEHYDE 3-PHOSPHATE DEHYDROGENASE A SUBUNIT 2); NAD or NADH binding / binding / catalytic/ glyceraldehyde-3-phosphate dehydrogenase (phosphorylating)/ glyceraldehyde-3-phosphate dehydrogenase
ppa006614m	phospholipase C/ phosphoric diester hydrolase
ppa006636m	unknown protein
ppa006638m	nucleotidyltransferase
ppa006643m	LOCATED IN: mitochondrion; EXPRESSED IN: 23 plant structures; EXPRESSED DURING: 13 growth stages; BEST Arabidopsis thaliana protein match is: plastid developmental protein DAG, putative (TAIR:AT3G06790.2); Has 50779 Blast hits to 24732 proteins in 941 species: Archae - 10; Bacteria - 4862; Metazoa - 25623; Fungi - 7071; Plants - 6957; Viruses - 900; Other Eukaryotes - 5356 (source: NCBI BLink).
ppa006645m	PRMT11 (ARGININE METHYLTRANSFERASE 11); protein-arginine N-methyltransferase
ppa006649m	tRNA-binding region domain-containing protein
ppa006652m	AT-E1 ALPHA; oxidoreductase, acting on the aldehyde or oxo group of donors, disulfide as acceptor / pyruvate dehydrogenase (acetyl-transferring)
ppa006654m	protein binding / zinc ion binding
ppa006659m	CKA1 (CASEIN KINASE ALPHA 1); kinase
ppa006665m	pectate lyase family protein
ppa006669m	F-box family protein
ppa006672m	catalytic/ protein serine/threonine phosphatase
ppa006682m	unknown protein
ppa006686m	SPla/RYanodine receptor (SPRY) domain-containing protein
ppa006704m	ubiquitin thiolesterase
ppa006705m	binding / catalytic/ coenzyme binding
ppa006710m	VHS domain-containing protein / GAT domain-containing protein
ppa006712m	ARID/BRIGHT DNA-binding domain-containing protein
ppa006718m	pectinacetylesterase family protein
ppa006728m	ATBAG7 (ARABIDOPSIS THALIANA BCL-2-ASSOCIATED ATHANOGENE 7); calmodulin binding
ppa006731m	methyladenine glycosylase family protein
ppa006733m	protein phosphatase 2C, putative / PP2C, putative
ppa006737m	mitochondrial substrate carrier family protein
ppa006741m	unknown protein
ppa006748m	CPK21; ATP binding / calcium ion binding / calmodulin-dependent protein kinase/ kinase/ protein kinase/ protein serine/threonine kinase
ppa006756m	OPR3 (OPDA-REDUCTASE 3); 12-oxophytodienoate reductase
ppa006761m	glycosyltransferase family 14 protein / core-2/I-branching enzyme family protein
ppa006765m	F-box family protein
ppa006770m	AAR2 protein family
ppa006771m	MAP1A (METHIONINE AMINOPEPTIDASE 1A); aminopeptidase/ metalloexopeptidase
ppa006773m	CYCD3;2 (CYCLIN D3;2); cyclin-dependent protein kinase
ppa006774m	unknown protein
ppa006777m	GCN5-related N-acetyltransferase (GNAT) family protein
ppa006783m	copine-related
ppa006784m	ATSERAT2;2 (SERINE ACETYLTRANSFERASE 2;2); serine O-acetyltransferase
ppa006786m	ATPAP29 (ARABIDOPSIS THALIANA PURPLE ACID PHOSPHATASE 29); acid phosphatase/ protein serine/threonine phosphatase
ppa006787m	FUNCTIONS IN: molecular_function unknown; INVOLVED IN: biological_process unknown; LOCATED IN: endomembrane system, membrane; EXPRESSED IN: 24 plant structures; EXPRESSED DURING: 13 growth stages; CONTAINS InterPro DOMAIN/s: Protein of unknown function DUF6, transmembrane (InterPro:IPR000620); BEST Arabidopsis thaliana protein match is: membrane protein (TAIR:AT3G07080.1); Has 1078 Blast hits to …
ppa006801m	EMB2301 (EMBRYO DEFECTIVE 2301); transcription activator/ transcription factor
ppa006803m	armadillo/beta-catenin repeat family protein
ppa006804m	agenet domain-containing protein
ppa006806m	aminotransferase class I and II family protein
ppa006808m	RNA-binding protein, putative
ppa006815m	senescence-associated protein-related
ppa006816m	VEP1 (VEIN PATTERNING 1); binding / catalytic
ppa006819m	binding
ppa006823m	glycerophosphoryl diester phosphodiesterase family protein
ppa006830m	oxidoreductase
ppa006835m	SOX (SULFITE OXIDASE); sulfite oxidase
ppa006840m	UBP12 (UBIQUITIN-SPECIFIC PROTEASE 12); ubiquitin thiolesterase/ ubiquitin-specific protease
ppa006841m	MTO3 (METHIONINE OVER-ACCUMULATOR 3); methionine adenosyltransferase
ppa006844m	zinc finger and C2 domain protein, putative
ppa006845m	oxidoreductase, zinc-binding dehydrogenase family protein
ppa006849m	zinc finger (DHHC type) family protein
ppa006858m	acyl-(acyl-carrier-protein) desaturase, putative / stearoyl-ACP desaturase, putative
ppa006859m	SBPASE (sedoheptulose-bisphosphatase); phosphoric ester hydrolase/ sedoheptulose-bisphosphatase
ppa006863m	magnesium transporter CorA-like family protein (MRS2-2)
ppa006870m	shikimate kinase-related
ppa006874m	PMR5 (POWDERY MILDEW RESISTANT 5)
ppa006879m	myb family transcription factor
ppa006880m	glycosyl transferase family 17 protein
ppa006881m	zinc finger (C3HC4-type RING finger) family protein
ppa006886m	regulator of chromosome condensation (RCC1) family protein
ppa006888m	TT4 (TRANSPARENT TESTA 4); naringenin-chalcone synthase
ppa006889m	auxin-responsive family protein
ppa006890m	protein kinase family protein
ppa006891m	unknown protein
ppa006894m	VEP1 (VEIN PATTERNING 1); binding / catalytic
ppa006896m	ESP1 (ENHANCED SILENCING PHENOTYPE 1)
ppa006897m	GDSL-motif lipase/hydrolase family protein
ppa006899m	TT4 (TRANSPARENT TESTA 4); naringenin-chalcone synthase
ppa006902m	protein kinase family protein
ppa006911m	LGT8 (GLUCOSYL TRANSFERASE FAMILY 8); polygalacturonate 4-alpha-galacturonosyltransferase/ transferase, transferring glycosyl groups / transferase, transferring hexosyl groups
ppa006916m	SAM1 (S-ADENOSYLMETHIONINE SYNTHETASE 1); methionine adenosyltransferase
ppa006917m	AXS2 (UDP-D-APIOSE/UDP-D-XYLOSE SYNTHASE 2); UDP-glucuronate decarboxylase
ppa006918m	unknown protein
ppa006922m	AtATG18a
ppa006923m	unknown protein
ppa006924m	AALP (Arabidopsis aleurain-like protease); cysteine-type peptidase
ppa006931m	ATRBL1 (Arabidopsis thaliana Rhomboid-like 1)
ppa006932m	alcohol dehydrogenase, putative
ppa006933m	AAPT1 (AMINOALCOHOLPHOSPHOTRANSFERASE 1); phosphatidyltransferase/ phosphotransferase, for other substituted phosphate groups
ppa006939m	bZIP family transcription factor
ppa006940m	TMS membrane family protein / tumour differentially expressed (TDE) family protein
ppa006942m	protein kinase, putative
ppa006945m	CCR1 (CINNAMOYL COA REDUCTASE 1); cinnamoyl-CoA reductase
ppa006946m	RPL3B (R-PROTEIN L3 B); structural constituent of ribosome
ppa006950m	transducin family protein / WD-40 repeat family protein
ppa006953m	RHF2A (RING-H2 GROUP F2A); protein binding / zinc ion binding
ppa006960m	transaldolase, putative
ppa006962m	ATGGH2 (gamma-glutamyl hydrolase 2); omega peptidase
ppa006963m	RNA recognition motif (RRM)-containing protein
ppa006968m	protein binding / zinc ion binding
ppa006972m	MTPB1 (METAL TOLERANCE PROTEIN B1); efflux transmembrane transporter/ inorganic anion transmembrane transporter/ zinc ion transmembrane transporter
ppa006974m	AFP2 (ABI FIVE BINDING PROTEIN 2)
ppa006977m	NADP-dependent oxidoreductase, putative
ppa006982m	IAR3 (IAA-ALANINE RESISTANT 3); IAA-Ala conjugate hydrolase/ metallopeptidase
ppa006989m	ZIP4 (ZINC TRANSPORTER 4 PRECURSOR); cation transmembrane transporter/ copper ion transmembrane transporter
ppa006990m	serpin, putative / serine protease inhibitor, putative
ppa006997m	CONTAINS InterPro DOMAIN/s: Senescence-associated (InterPro:IPR009686); BEST Arabidopsis thaliana protein match is: senescence/dehydration-associated protein-related (TAIR:AT3G21600.1); Has 81 Blast hits to 81 proteins in 12 species: Archae - 0; Bacteria - 2; Metazoa - 0; Fungi - 0; Plants - 77; Viruses - 0; Other Eukaryotes - 2 (source: NCBI BLink).
ppa007001m	unknown protein
ppa007003m	unknown protein
ppa007007m	COL2 (constans-like 2); transcription factor/ zinc ion binding
ppa007013m	unknown protein
ppa007015m	heavy-metal-associated domain-containing protein
ppa007016m	26S proteasome regulatory subunit, putative (RPN9)
ppa007023m	ATTPPA; trehalose-phosphatase
ppa007032m	DNA repair protein RAD23, putative
ppa007037m	protein kinase, putative
ppa007041m	high-affinity nickel-transport family protein
ppa007047m	DNA repair protein RAD23, putative
ppa007052m	ATATP-PRT2 (ATP PHOSPHORIBOSYL TRANSFERASE 2); ATP phosphoribosyltransferase
ppa007054m	YUC10; FAD binding / monooxygenase/ oxidoreductase
ppa007057m	FAD8 (FATTY ACID DESATURASE 8); omega-3 fatty acid desaturase
ppa007060m	BT4 (BTB AND TAZ DOMAIN PROTEIN 4); protein binding / transcription regulator
ppa007062m	AAC2 (ADP/ATP carrier 2); ATP:ADP antiporter/ binding
ppa007072m	unknown protein
ppa007075m	armadillo/beta-catenin repeat family protein
ppa007079m	glycosyl hydrolase family 17 protein
ppa007085m	PLP9 (PATATIN-LIKE PROTEIN 9); nutrient reservoir
ppa007086m	pfkB-type carbohydrate kinase family protein
ppa007089m	eukaryotic translation initiation factor 2B family protein / eIF-2B family protein
ppa007099m	ADH1 (ALCOHOL DEHYDROGENASE 1); alcohol dehydrogenase
ppa007102m	carbon-nitrogen hydrolase family protein
ppa007107m	GDSL-motif lipase/hydrolase family protein
ppa007109m	kelch repeat-containing F-box family protein
ppa007114m	AHL (ARABIDOPSIS HAL2-LIKE); 3'(2'),5'-bisphosphate nucleotidase/ inositol or phosphatidylinositol phosphatase
ppa007117m	UBQ10 (POLYUBIQUITIN 10); protein binding
ppa007121m	glutaredoxin family protein
ppa007126m	protein phosphatase 2C family protein / PP2C family protein
ppa007128m	protein phosphatase 2C family protein / PP2C family protein
ppa007131m	HPR; glycerate dehydrogenase/ poly(U) binding
ppa007135m	semialdehyde dehydrogenase family protein
ppa007137m	ADH1 (ALCOHOL DEHYDROGENASE 1); alcohol dehydrogenase
ppa007143m	LIP1 (LIPOIC ACID SYNTHASE 1); lipoic acid synthase
ppa007145m	unknown protein
ppa007148m	high-affinity nickel-transport family protein
ppa007150m	glycoside hydrolase starch-binding domain-containing protein
ppa007153m	FUNCTIONS IN: molecular_function unknown; INVOLVED IN: biological_process unknown; LOCATED IN: cellular_component unknown; EXPRESSED IN: stem; CONTAINS InterPro DOMAIN/s: BRO1 (InterPro:IPR004328); Has 189 Blast hits to 189 proteins in 69 species: Archae - 0; Bacteria - 0; Metazoa - 116; Fungi - 49; Plants - 22; Viruses - 0; Other Eukaryotes - 2 (source: NCBI BLink).
ppa007155m	unknown protein
ppa007160m	unknown protein
ppa007161m	BIN2 (BRASSINOSTEROID-INSENSITIVE 2); glycogen synthase kinase 3/ kinase/ protein kinase
ppa007162m	GATL10 (Galacturonosyltransferase-like 10); polygalacturonate 4-alpha-galacturonosyltransferase/ transferase, transferring hexosyl groups
ppa007163m	unknown protein
ppa007175m	DNAJ heat shock N-terminal domain-containing protein
ppa007186m	ADH1 (ALCOHOL DEHYDROGENASE 1); alcohol dehydrogenase
ppa007190m	protein phosphatase 2C family protein / PP2C family protein
ppa007211m	ACT7 (ACTIN 7); structural constituent of cytoskeleton
ppa007218m	FEY (FOREVER YOUNG); binding / catalytic/ oxidoreductase
ppa007221m	trehalose-6-phosphate phosphatase, putative
ppa007225m	hydrolase, alpha/beta fold family protein
ppa007227m	MMP (MATRIX METALLOPROTEINASE); metalloendopeptidase/ metallopeptidase
ppa007228m	ACT11 (actin-11); structural constituent of cytoskeleton
ppa007229m	ATOMT1 (O-METHYLTRANSFERASE 1); caffeate O-methyltransferase/ myricetin 3'-O-methyltransferase/ quercetin 3-O-methyltransferase
ppa007231m	DNA-binding family protein
ppa007232m	ATRFNR1 (ROOT FNR 1); FAD binding / NADP or NADPH binding / electron carrier/ ferredoxin-NADP+ reductase/ oxidoreductase
ppa007233m	remorin family protein
ppa007234m	PDE149 (PIGMENT DEFECTIVE 149)
ppa007236m	ACT11 (actin-11); structural constituent of cytoskeleton
ppa007241m	AGB1 (GTP BINDING PROTEIN BETA 1); GTPase/ nucleotide binding / protein binding
ppa007242m	ACT7 (ACTIN 7); structural constituent of cytoskeleton
ppa007247m	ubiquitin family protein
ppa007253m	ZIP1 (ZINC TRANSPORTER 1 PRECURSOR); zinc ion transmembrane transporter
ppa007254m	ATMPK4 (ARABIDOPSIS THALIANA MAP KINASE 4); MAP kinase/ kinase
ppa007259m	MAB1 (MACCI-BOU); catalytic/ pyruvate dehydrogenase (acetyl-transferring)
ppa007263m	ATPC1; enzyme regulator
ppa007264m	GME (GDP-D-MANNOSE 3',5'-EPIMERASE); GDP-mannose 3,5-epimerase/ NAD or NADH binding / catalytic
ppa007265m	2-oxoglutarate-dependent dioxygenase, putative
ppa007268m	AtMYB17 (myb domain protein 17); DNA binding / transcription factor
ppa007279m	ATCXE13 (ARABIDOPSIS THALIANA CARBOXYESTERASE 13); hydrolase
ppa007280m	PMP (PUTATIVE TYPE 1 MEMBRANE PROTEIN)
ppa007282m	protein kinase family protein
ppa007284m	RAD23; damaged DNA binding
ppa007290m	APRR9 (ARABIDOPSIS PSEUDO-RESPONSE REGULATOR 9); protein binding / transcription regulator/ two-component response regulator
ppa007292m	CYSC1 (CYSTEINE SYNTHASE C1); L-3-cyanoalanine synthase/ cysteine synthase
ppa007294m	SAMDC (S-ADENOSYLMETHIONINE DECARBOXYLASE); adenosylmethionine decarboxylase
ppa007296m	zinc finger (C3HC4-type RING finger) family protein
ppa007302m	protein phosphatase 2C, putative / PP2C, putative
ppa007303m	IMPL1 (MYO-INOSITOL MONOPHOSPHATASE LIKE 1); 3'(2'),5'-bisphosphate nucleotidase/ inositol or phosphatidylinositol phosphatase/ inositol-1(or 4)-monophosphatase
ppa007304m	protein phosphatase 2C, putative / PP2C, putative
ppa007309m	FUNCTIONS IN: molecular_function unknown; INVOLVED IN: biological_process unknown; LOCATED IN: cellular_component unknown; BEST Arabidopsis thaliana protein match is: mucin-related (TAIR:AT2G02880.1); Has 48 Blast hits to 48 proteins in 16 species: Archae - 0; Bacteria - 0; Metazoa - 3; Fungi - 4; Plants - 40; Viruses - 0; Other Eukaryotes - 1 (source: NCBI BLink).
ppa007314m	anac025 (Arabidopsis NAC domain containing protein 25); transcription factor
ppa007318m	protein kinase family protein
ppa007324m	GDSL-motif lipase/hydrolase family protein
ppa007329m	signal peptidase, putative
ppa007344m	nodulin MtN21 family protein
ppa007350m	CYCD3;2 (CYCLIN D3;2); cyclin-dependent protein kinase
ppa007357m	MUR1 (MURUS 1); GDP-mannose 4,6-dehydratase
ppa007368m	GGPS1 (GERANYLGERANYL PYROPHOSPHATE SYNTHASE 1); farnesyltranstransferase
ppa007370m	ATMPK3 (ARABIDOPSIS THALIANA MITOGEN-ACTIVATED PROTEIN KINASE 3); MAP kinase/ kinase/ protein binding / protein kinase
ppa007375m	AFP3 (ABI FIVE BINDING PROTEIN 3)
ppa007394m	unknown protein
ppa007396m	glycosyl hydrolase family 18 protein
ppa007397m	PDK (PYRUVATE DEHYDROGENASE KINASE); ATP binding / histidine phosphotransfer kinase/ pyruvate dehydrogenase (acetyl-transferring) kinase
ppa007398m	calcium-binding EF hand family protein
ppa007407m	chloroplast lumen common family protein
ppa007412m	rhodanese-like domain-containing protein
ppa007415m	FUNCTIONS IN: molecular_function unknown; EXPRESSED IN: 22 plant structures; EXPRESSED DURING: 13 growth stages; CONTAINS InterPro DOMAIN/s: Development and cell death domain (InterPro:IPR013989), Kelch related (InterPro:IPR013089); BEST Arabidopsis thaliana protein match is: unknown protein (TAIR:AT3G27090.1); Has 5084 Blast hits to 2870 proteins in 85 species: Archae - 0; Bacteria - 24; Metazoa…
ppa007427m	GDSL-motif lipase/hydrolase family protein
ppa007431m	GTP-binding protein, putative
ppa007432m	zinc finger (CCCH-type) family protein
ppa007437m	galactosyltransferase family protein
ppa007440m	unknown protein
ppa007441m	RD19 (RESPONSIVE TO DEHYDRATION 19); cysteine-type endopeptidase/ cysteine-type peptidase
ppa007447m	tetrahydrofolate dehydrogenase/cyclohydrolase, putative
ppa007450m	2-oxoglutarate-dependent dioxygenase, putative
ppa007452m	FUNCTIONS IN: molecular_function unknown; INVOLVED IN: biological_process unknown; LOCATED IN: cell wall, plant-type cell wall; EXPRESSED IN: 23 plant structures; EXPRESSED DURING: 13 growth stages; CONTAINS InterPro DOMAIN/s: Protein of unknown function DUF642 (InterPro:IPR006946), Galactose-binding like (InterPro:IPR008979); BEST Arabidopsis thaliana protein match is: unknown protein (TAIR:AT5G…
ppa007454m	RD19 (RESPONSIVE TO DEHYDRATION 19); cysteine-type endopeptidase/ cysteine-type peptidase
ppa007458m	sorbitol dehydrogenase, putative / L-iditol 2-dehydrogenase, putative
ppa007461m	unknown protein
ppa007467m	RD21 (responsive to dehydration 21); cysteine-type endopeptidase/ cysteine-type peptidase
ppa007480m	aspartyl protease family protein
ppa007490m	OPR2
ppa007492m	S-adenosyl-L-methionine:carboxyl methyltransferase family protein
ppa007501m	unknown protein
ppa007504m	HCS1 (HOLOCARBOXYLASE SYNTHASE); biotin-[acetyl-CoA-carboxylase] ligase/ catalytic
ppa007505m	pantothenate kinase family protein
ppa007514m	CPFTSY; 7S RNA binding / GTP binding / nucleoside-triphosphatase/ nucleotide binding
ppa007518m	HMGB1 (HIGH MOBILITY GROUP B 1); DNA binding / chromatin binding / structural constituent of chromatin / transcription factor
ppa007519m	oxidoreductase, zinc-binding dehydrogenase family protein
ppa007530m	leucine-rich repeat family protein
ppa007533m	pectinesterase family protein
ppa007538m	cathepsin B-like cysteine protease, putative
ppa007544m	diacylglycerol kinase family protein
ppa007546m	GDSL-motif lipase/hydrolase family protein
ppa007547m	FNR1 (FERREDOXIN-NADP(+)-OXIDOREDUCTASE 1); NADPH dehydrogenase/ electron transporter, transferring electrons within the cyclic electron transport pathway of photosynthesis/ electron transporter, transferring electrons within the noncyclic electron transp
ppa007549m	unknown protein
ppa007552m	aldo/keto reductase family protein
ppa007553m	Y14; RNA binding / protein binding
ppa007559m	TIM50
ppa007562m	ATMYB94 (MYB DOMAIN PROTEIN 94); DNA binding / transcription factor
ppa007566m	cysteine proteinase, putative
ppa007573m	serine/threonine protein kinase, putative
ppa007583m	SQN (SQUINT); peptidyl-prolyl cis-trans isomerase
ppa007588m	RGP3 (REVERSIBLY GLYCOSYLATED POLYPEPTIDE 3); transferase, transferring hexosyl groups
ppa007603m	dual specificity protein phosphatase-related
ppa007605m	CAD6 (CINNAMYL ALCOHOL DEHYDROGENASE 6); binding / catalytic/ oxidoreductase/ zinc ion binding
ppa007611m	FUNCTIONS IN: molecular_function unknown; INVOLVED IN: biological_process unknown; LOCATED IN: mitochondrion; EXPRESSED IN: 24 plant structures; EXPRESSED DURING: 13 growth stages; CONTAINS InterPro DOMAIN/s: Metal-dependent protein hydrolase (InterPro:IPR003226); BEST Arabidopsis thaliana protein match is: unknown protein (TAIR:AT3G49320.1); Has 464 Blast hits to 461 proteins in 209 species: Arc…
ppa007614m	SGT1B; protein binding
ppa007618m	CYT1 (CYTOKINESIS DEFECTIVE 1); mannose-1-phosphate guanylyltransferase/ nucleotidyltransferase
ppa007622m	ELI3-2 (ELICITOR-ACTIVATED GENE 3-2); aryl-alcohol dehydrogenase/ mannitol dehydrogenase
ppa007628m	aldose 1-epimerase family protein
ppa007629m	OTU-like cysteine protease family protein
ppa007633m	ATPLT5 (POLYOL TRANSPORTER 5); D-ribose transmembrane transporter/ D-xylose transmembrane transporter/ carbohydrate transmembrane transporter/ galactose transmembrane transporter/ glucose transmembrane transporter/ glycerol transmembrane transporter/ mann
ppa007634m	CAD9 (CINNAMYL ALCOHOL DEHYDROGENASE 9); binding / catalytic/ oxidoreductase/ zinc ion binding
ppa007636m	F3H (FLAVANONE 3-HYDROXYLASE); naringenin 3-dioxygenase
ppa007637m	S-adenosyl-L-methionine:carboxyl methyltransferase family protein
ppa007640m	IRX9 (IRREGULAR XYLEM 9); transferase, transferring glycosyl groups / xylosyltransferase
ppa007647m	tetrahydrofolate dehydrogenase/cyclohydrolase, putative
ppa007648m	ORC2 (ORIGIN RECOGNITION COMPLEX SECOND LARGEST SUBUNIT 2); DNA replication origin binding / protein binding
ppa007650m	GDSL-motif lipase/hydrolase family protein
ppa007656m	bHLH093 (beta HLH protein 93); DNA binding / transcription factor
ppa007658m	ATCXE13 (ARABIDOPSIS THALIANA CARBOXYESTERASE 13); hydrolase
ppa007663m	PAP1 (PHYTOCHROME-ASSOCIATED PROTEIN 1); transcription factor
ppa007664m	aldo/keto reductase family protein
ppa007666m	palmitoyl protein thioesterase family protein
ppa007684m	THA1 (Threonine Aldolase 1); aldehyde-lyase/ threonine aldolase
ppa007685m	XTR4 (XYLOGLUCAN ENDOTRANSGLYCOSYLASE 4); hydrolase, acting on glycosyl bonds / hydrolase, hydrolyzing O-glycosyl compounds / xyloglucan:xyloglucosyl transferase
ppa007688m	oxidoreductase, 2OG-Fe(II) oxygenase family protein
ppa007696m	fructose-bisphosphate aldolase, putative
ppa007697m	myb family transcription factor
ppa007698m	KNAT3 (KNOTTED1-LIKE HOMEOBOX GENE 3); transcription activator/ transcription factor
ppa007700m	sugar isomerase (SIS) domain-containing protein / CBS domain-containing protein
ppa007707m	APR3 (APS REDUCTASE 3); adenylyl-sulfate reductase
ppa007708m	WRKY53; DNA binding / protein binding / transcription activator/ transcription factor
ppa007711m	ATPUP5; purine transmembrane transporter
ppa007712m	SRO5 (SIMILAR TO RCD ONE 5); NAD+ ADP-ribosyltransferase
ppa007714m	fructose-bisphosphate aldolase, putative
ppa007719m	oxidoreductase, 2OG-Fe(II) oxygenase family protein
ppa007720m	curculin-like (mannose-binding) lectin family protein
ppa007723m	CRD1 (COPPER RESPONSE DEFECT 1); DNA binding / magnesium-protoporphyrin IX monomethyl ester (oxidative) cyclase
ppa007732m	adenosylmethionine decarboxylase family protein
ppa007736m	ATCAD5 (CINNAMYL ALCOHOL DEHYDROGENASE 5); cinnamyl-alcohol dehydrogenase
ppa007741m	ATNUDT2 (ARABIDOPSIS THALIANA NUDIX HYDROLASE HOMOLOG 2); ADP-ribose diphosphatase/ NAD or NADH binding / hydrolase
ppa007742m	O-methyltransferase family 2 protein
ppa007749m	ATCAD5 (CINNAMYL ALCOHOL DEHYDROGENASE 5); cinnamyl-alcohol dehydrogenase
ppa007753m	AS1 (ASYMMETRIC LEAVES 1); DNA binding / protein homodimerization/ transcription factor
ppa007761m	PPME1; pectinesterase
ppa007766m	pectinesterase family protein
ppa007769m	PMDH1 (PEROXISOMAL NAD-MALATE DEHYDROGENASE 1); L-malate dehydrogenase/ binding / catalytic/ malate dehydrogenase/ oxidoreductase/ oxidoreductase, acting on the CH-OH group of donors, NAD or NADP as acceptor
ppa007779m	ZIP5; cation transmembrane transporter/ metal ion transmembrane transporter
ppa007790m	ADNT1 (ADENINE NUCLEOTIDE TRANSPORTER 1); ADP transmembrane transporter/ AMP transmembrane transporter/ ATP transmembrane transporter/ binding
ppa007792m	kelch repeat-containing F-box family protein
ppa007793m	FUNCTIONS IN: molecular_function unknown; INVOLVED IN: biological_process unknown; LOCATED IN: endoplasmic reticulum; EXPRESSED IN: 22 plant structures; EXPRESSED DURING: 13 growth stages; CONTAINS InterPro DOMAIN/s: Reticulon (InterPro:IPR003388); BEST Arabidopsis thaliana protein match is: RGXT1 (rhamnogalacturonan xylosyltransferase 1); UDP-xylosyltransferase (TAIR:AT4G01770.1); Has 188 Blast …
ppa007794m	GATL3 (Galacturonosyltransferase-like 3); polygalacturonate 4-alpha-galacturonosyltransferase/ transferase, transferring glycosyl groups / transferase, transferring hexosyl groups
ppa007799m	nucleic acid binding
ppa007800m	nodulin MtN21 family protein
ppa007802m	FUNCTIONS IN: molecular_function unknown; INVOLVED IN: biological_process unknown; LOCATED IN: cellular_component unknown; EXPRESSED IN: leaf whorl, petal, male gametophyte, flower, pollen tube; EXPRESSED DURING: L mature pollen stage, 4 anthesis, petal differentiation and expansion stage; CONTAINS InterPro DOMAIN/s: UAA transporter (InterPro:IPR013657); BEST Arabidopsis thaliana protein match is…
ppa007805m	oxidoreductase family protein
ppa007808m	cupin family protein
ppa007813m	TIM (TRIOSEPHOSPHATE ISOMERASE); catalytic/ triose-phosphate isomerase
ppa007815m	FUNCTIONS IN: molecular_function unknown; INVOLVED IN: biological_process unknown; LOCATED IN: cellular_component unknown; CONTAINS InterPro DOMAIN/s: Protein of unknown function DUF250 (InterPro:IPR004853); BEST Arabidopsis thaliana protein match is: UDP-glucuronic acid/UDP-N-acetylgalactosamine transporter-related (TAIR:AT4G31600.1); Has 1302 Blast hits to 1300 proteins in 174 species: Archae -…
ppa007820m	IM (IMMUTANS); alternative oxidase
ppa007826m	peroxidase, putative
ppa007836m	ACBP3 (ACYL-COA-BINDING DOMAIN 3); acyl-CoA binding
ppa007842m	EMB2775 (EMBRYO DEFECTIVE 2775); DNA binding / nucleoside-triphosphatase/ nucleotide binding
ppa007848m	hydrolase
ppa007851m	plastid-lipid associated protein PAP, putative
ppa007854m	Aha1 domain-containing protein
ppa007855m	G-TMT (GAMMA-TOCOPHEROL METHYLTRANSFERASE); tocopherol O-methyltransferase
ppa007860m	nucleic acid binding / transcription factor/ zinc ion binding
ppa007869m	UGT71C3 (UDP-GLUCOSYL TRANSFERASE 71C3); UDP-glycosyltransferase/ quercetin 3-O-glucosyltransferase/ transferase, transferring glycosyl groups
ppa007879m	ANNAT3 (ANNEXIN ARABIDOPSIS 3); calcium ion binding / calcium-dependent phospholipid binding
ppa007883m	ANAC100 (ARABIDOPSIS NAC DOMAIN CONTAINING PROTEIN 100); transcription factor
ppa007884m	protein binding / zinc ion binding
ppa007890m	armadillo/beta-catenin repeat family protein
ppa007891m	XCP1 (XYLEM CYSTEINE PEPTIDASE 1); cysteine-type endopeptidase/ cysteine-type peptidase
ppa007892m	ERF5 (ETHYLENE RESPONSIVE ELEMENT BINDING FACTOR 5); DNA binding / transcription activator/ transcription factor
ppa007897m	GLY2; hydroxyacylglutathione hydrolase
ppa007903m	zinc finger (CCCH-type) family protein
ppa007906m	reversibly glycosylated polypeptide, putative
ppa007917m	ACBP2 (ACYL-COA BINDING PROTEIN ACBP 2); acyl-CoA binding / lead ion binding
ppa007930m	WRKY7; calmodulin binding / transcription factor
ppa007934m	SDH2-2; electron carrier/ succinate dehydrogenase
ppa007935m	HT1 (high leaf temperature 1); kinase/ protein serine/threonine/tyrosine kinase
ppa007936m	zinc finger (GATA type) family protein
ppa007943m	xyloglucan:xyloglucosyl transferase, putative / xyloglucan endotransglycosylase, putative / endo-xyloglucan transferase, putative
ppa007945m	integral membrane family protein
ppa007946m	SNRK2.10 (SNF1-RELATED PROTEIN KINASE 2.10); kinase
ppa007947m	ATERDJ3B; heat shock protein binding / unfolded protein binding
ppa007952m	aldo/keto reductase family protein
ppa007953m	GDSL-motif lipase/hydrolase family protein
ppa007955m	Ndr family protein
ppa007958m	GDSL-motif lipase/hydrolase family protein
ppa007959m	lipase class 3 family protein
ppa007960m	oxidoreductase, 2OG-Fe(II) oxygenase family protein
ppa007964m	unknown protein
ppa007966m	EXL5 (EXORDIUM LIKE 5)
ppa007968m	transcription factor
ppa007970m	unknown protein
ppa007973m	ATBAG1 (ARABIDOPSIS THALIANA BCL-2-ASSOCIATED ATHANOGENE 1); protein binding
ppa007974m	transporter-related
ppa007978m	DNAJ heat shock family protein
ppa007979m	GDSL-motif lipase/hydrolase family protein
ppa007982m	AtGolS1 (Arabidopsis thaliana galactinol synthase 1); transferase, transferring glycosyl groups / transferase, transferring hexosyl groups
ppa007987m	MAPKKK19; ATP binding / kinase/ protein kinase/ protein serine/threonine kinase
ppa007994m	oxidoreductase, acting on NADH or NADPH
ppa007996m	kelch repeat-containing F-box family protein
ppa007998m	PGGT-I; CAAX-protein geranylgeranyltransferase/ protein heterodimerization
ppa008005m	SAL1; 3'(2'),5'-bisphosphate nucleotidase/ inositol or phosphatidylinositol phosphatase
ppa008006m	phosphate translocator-related
ppa008008m	APX4 (ASCORBATE PEROXIDASE 4); heme binding / peroxidase
ppa008010m	unknown protein
ppa008012m	PLPB (PAS/LOV PROTEIN B); signal transducer/ two-component sensor
ppa008023m	EXL3 (EXORDIUM LIKE 3)
ppa008028m	INVOLVED IN: biological_process unknown; LOCATED IN: chloroplast thylakoid membrane; EXPRESSED IN: 23 plant structures; EXPRESSED DURING: 13 growth stages; CONTAINS InterPro DOMAIN/s: Tetratricopeptide region (InterPro:IPR013026); Has 2147 Blast hits to 1154 proteins in 168 species: Archae - 2; Bacteria - 99; Metazoa - 1301; Fungi - 180; Plants - 105; Viruses - 57; Other Eukaryotes - 403 (source:…
ppa008032m	UGE5 (UDP-D-glucose/UDP-D-galactose 4-epimerase 5); UDP-glucose 4-epimerase/ protein dimerization
ppa008034m	unknown protein
ppa008046m	hydrolase, alpha/beta fold family protein
ppa008052m	transducin family protein / WD-40 repeat family protein
ppa008069m	DFR (DIHYDROFLAVONOL 4-REDUCTASE); dihydrokaempferol 4-reductase
ppa008079m	esterase/lipase/thioesterase family protein
ppa008084m	SMT1 (STEROL METHYLTRANSFERASE 1); sterol 24-C-methyltransferase
ppa008090m	NIT4 (NITRILASE 4); 3-cyanoalanine hydratase/ cyanoalanine nitrilase/ indole-3-acetonitrile nitrilase/ nitrilase/ nitrile hydratase
ppa008096m	OST3/OST6 family protein
ppa008104m	ATPK3; ATP binding / kinase/ protein kinase/ protein serine/threonine kinase
ppa008113m	plastocyanin-like domain-containing protein
ppa008115m	transducin family protein / WD-40 repeat family protein
ppa008117m	LOCATED IN: cellular_component unknown; EXPRESSED IN: 23 plant structures; EXPRESSED DURING: 15 growth stages; BEST Arabidopsis thaliana protein match is: kinectin-related (TAIR:AT5G66250.3); Has 6110 Blast hits to 4860 proteins in 486 species: Archae - 160; Bacteria - 541; Metazoa - 3188; Fungi - 404; Plants - 270; Viruses - 41; Other Eukaryotes - 1506 (source: NCBI BLink).
ppa008120m	eukaryotic translation initiation factor 2 subunit 1, putative / eIF-2A, putative / eIF-2-alpha, putative
ppa008122m	cell cycle control protein-related
ppa008123m	OTU-like cysteine protease family protein
ppa008128m	GID1B (GA INSENSITIVE DWARF1B); hydrolase
ppa008129m	protein binding
ppa008135m	ATB2; oxidoreductase
ppa008142m	NADP-dependent oxidoreductase, putative
ppa008143m	zinc finger (B-box type) family protein
ppa008153m	protein binding
ppa008154m	UXS5; UDP-glucuronate decarboxylase/ catalytic
ppa008157m	protein kinase family protein
ppa008167m	phosphate translocator-related
ppa008168m	APG1 (ALBINO OR PALE GREEN MUTANT 1); 2-methyl-6-phytyl-1,4-benzoquinone methyltransferase/ S-adenosylmethionine-dependent methyltransferase/ methyltransferase
ppa008169m	PHD finger family protein
ppa008180m	NADP-dependent oxidoreductase, putative
ppa008182m	zinc finger (CCCH-type) family protein
ppa008189m	Per1-like family protein
ppa008191m	cupin family protein
ppa008192m	3'-5' exonuclease domain-containing protein / K homology domain-containing protein / KH domain-containing protein
ppa008201m	transducin family protein / WD-40 repeat family protein
ppa008205m	FUNCTIONS IN: molecular_function unknown; INVOLVED IN: biological_process unknown; EXPRESSED IN: 20 plant structures; EXPRESSED DURING: 13 growth stages; CONTAINS InterPro DOMAIN/s: 3-dehydroquinate synthase, prokaryotic-type (InterPro:IPR002812); Has 259 Blast hits to 259 proteins in 76 species: Archae - 86; Bacteria - 48; Metazoa - 0; Fungi - 0; Plants - 39; Viruses - 0; Other Eukaryotes - 86 (…
ppa008214m	unknown protein
ppa008221m	PLSP1 (plastidic type I signal peptidase 1); peptidase
ppa008223m	auxin efflux carrier family protein
ppa008225m	glucose-6-phosphate/phosphate translocator-related
ppa008227m	GAPC2 (GLYCERALDEHYDE-3-PHOSPHATE DEHYDROGENASE C2); NAD or NADH binding / binding / catalytic/ glyceraldehyde-3-phosphate dehydrogenase (phosphorylating)/ glyceraldehyde-3-phosphate dehydrogenase
ppa008228m	sterile alpha motif (SAM) domain-containing protein
ppa008235m	mitochondrial substrate carrier family protein
ppa008251m	serine/threonine protein kinase, putative
ppa008260m	DNAJ heat shock N-terminal domain-containing protein
ppa008264m	AtGolS4 (Arabidopsis thaliana galactinol synthase 4); transferase, transferring glycosyl groups / transferase, transferring hexosyl groups
ppa008265m	binding / protein binding
ppa008266m	kelch repeat-containing F-box family protein
ppa008270m	malate dehydrogenase (NAD), mitochondrial
ppa008271m	serine/threonine protein kinase, putative
ppa008274m	ATRBP1 (ARABIDOPSIS THALIANA RNA-BINDING PROTEIN 1); RNA binding / single-stranded RNA binding
ppa008277m	Kin17 DNA-binding protein-related
ppa008278m	zinc finger (GATA type) family protein
ppa008281m	URH1 (URIDINE-RIBOHYDROLASE 1); adenosine nucleosidase/ hydrolase/ inosine nucleosidase/ uridine nucleosidase
ppa008282m	UNE5 (UNFERTILIZED EMBRYO SAC 5); protein disulfide isomerase
ppa008289m	CA1 (CARBONIC ANHYDRASE 1); carbonate dehydratase/ zinc ion binding
ppa008295m	BAN (BANYULS); oxidoreductase
ppa008296m	SEC14 cytosolic factor family protein / phosphoglyceride transfer family protein
ppa008297m	peroxisomal membrane protein (PMP36)
ppa008299m	short-chain dehydrogenase/reductase (SDR) family protein
ppa008303m	ATKCO1; calcium-activated potassium channel/ ion channel/ outward rectifier potassium channel
ppa008305m	GGR (geranylgeranyl reductase); farnesyltranstransferase
ppa008310m	GA2OX6 (GIBBERELLIN 2-OXIDASE 6); gibberellin 2-beta-dioxygenase
ppa008311m	ATBZIP60 (BASIC REGION/LEUCINE ZIPPER MOTIF 60); DNA binding / transcription factor
ppa008313m	glycosyl transferase family 2 protein
ppa008314m	ATP12 protein-related
ppa008318m	ATHB6; DNA binding / protein binding / sequence-specific DNA binding / transcription activator/ transcription factor
ppa008322m	FLS (FLAVONOL SYNTHASE); flavonol synthase
ppa008326m	GT72B1; UDP-glucosyltransferase/ UDP-glycosyltransferase/ transferase, transferring glycosyl groups
ppa008328m	PRT1 (PROTEOLYSIS 1); ubiquitin-protein ligase
ppa008330m	unknown protein
ppa008331m	PTAC4 (PLASTID TRANSCRIPTIONALLY ACTIVE4)
ppa008332m	inositol 1,3,4-trisphosphate 5/6-kinase family protein
ppa008341m	succinyl-CoA ligase (GDP-forming) alpha-chain, mitochondrial, putative / succinyl-CoA synthetase, alpha chain, putative / SCS-alpha, putative
ppa008346m	EXL1 (EXORDIUM LIKE 1)
ppa008349m	peroxidase 72 (PER72) (P72) (PRXR8)
ppa008356m	electron carrier
ppa008366m	MYB30 (MYB DOMAIN PROTEIN 30); DNA binding / transcription factor
ppa008372m	palmitoyl protein thioesterase family protein
ppa008376m	UCH2; ubiquitin thiolesterase/ ubiquitin-specific protease
ppa008379m	unknown protein
ppa008382m	cinnamyl-alcohol dehydrogenase, putative (CAD)
ppa008388m	DNA-binding family protein
ppa008390m	peroxidase, putative
ppa008391m	esterase/lipase/thioesterase family protein
ppa008394m	FUNCTIONS IN: molecular_function unknown; INVOLVED IN: biological_process unknown; LOCATED IN: cellular_component unknown; EXPRESSED IN: 22 plant structures; EXPRESSED DURING: 13 growth stages; CONTAINS InterPro DOMAIN/s: Phosphoglycerate mutase (InterPro:IPR013078); BEST Arabidopsis thaliana protein match is: unknown protein (TAIR:AT1G58280.3); Has 385 Blast hits to 382 proteins in 84 species: A…
ppa008396m	CYCD5;1 (cyclin d5;1); cyclin-dependent protein kinase
ppa008400m	dual specificity protein phosphatase family protein
ppa008401m	oxidoreductase, zinc-binding dehydrogenase family protein
ppa008402m	TT4 (TRANSPARENT TESTA 4); naringenin-chalcone synthase
ppa008403m	mitochondrial substrate carrier family protein
ppa008405m	KAB1 (POTASSIUM CHANNEL BETA SUBUNIT); oxidoreductase/ potassium channel
ppa008406m	unknown protein
ppa008413m	CSN6A
ppa008414m	ATGA2OX1 (gibberellin 2-oxidase 1); gibberellin 2-beta-dioxygenase
ppa008418m	PAP17; acid phosphatase/ phosphatase/ protein serine/threonine phosphatase
ppa008420m	PSBO2 (PHOTOSYSTEM II SUBUNIT O-2); oxygen evolving/ poly(U) binding
ppa008423m	malate dehydrogenase, cytosolic, putative
ppa008426m	replication factor C 40 kDa, putative
ppa008428m	cholinephosphate cytidylyltransferase, putative / phosphorylcholine transferase, putative / CTP:phosphocholine cytidylyltransferase, putative
ppa008430m	unknown protein
ppa008434m	unknown protein
ppa008437m	mitochondrial substrate carrier family protein
ppa008438m	UTR3 (UDP-GALACTOSE TRANSPORTER 3); pyrimidine nucleotide sugar transmembrane transporter
ppa008439m	EXO (EXORDIUM)
ppa008448m	NST-K1 (NUCLEOTIDE SUGAR TRANSPORTER-KT 1); nucleotide-sugar transmembrane transporter
ppa008456m	PAP3 (PURPLE ACID PHOSPHATASE 3); acid phosphatase/ protein serine/threonine phosphatase
ppa008464m	proline-rich family protein
ppa008468m	short-chain dehydrogenase/reductase (SDR) family protein
ppa008474m	PGIP1 (POLYGALACTURONASE INHIBITING PROTEIN 1); protein binding
ppa008479m	PGIP1 (POLYGALACTURONASE INHIBITING PROTEIN 1); protein binding
ppa008481m	RD22; nutrient reservoir
ppa008484m	OTU-like cysteine protease family protein
ppa008488m	EPC1 (ECTOPICALLY PARTING CELLS); UDP-glucosyltransferase/ transferase, transferring glycosyl groups
ppa008490m	unknown protein
ppa008495m	ATHB-1 (ARABIDOPSIS THALIANA HOMEOBOX 1); DNA binding / protein homodimerization/ sequence-specific DNA binding / transcription activator/ transcription factor
ppa008499m	protein binding / zinc ion binding
ppa008502m	tetratricopeptide repeat (TPR)-containing protein
ppa008505m	TSO2 (TSO meaning 'ugly' in Chinese); oxidoreductase/ ribonucleoside-diphosphate reductase/ transition metal ion binding
ppa008506m	ATTDX (TETRATICOPEPTIDE DOMAIN-CONTAINING THIOREDOXIN); oxidoreductase, acting on sulfur group of donors, disulfide as acceptor / protein binding
ppa008508m	pde191 (pigment defective 191)
ppa008511m	unknown protein
ppa008513m	BTB/POZ domain-containing protein
ppa008522m	unknown protein
ppa008525m	UCP5 (UNCOUPLING PROTEIN 5); binding
ppa008526m	LAG13 (LAG1 LONGEVITY ASSURANCE HOMOLOG 3)
ppa008528m	unknown protein
ppa008538m	FBP7 (F-BOX PROTEIN 7)
ppa008539m	DNA-binding family protein
ppa008544m	nucleotide-sugar transporter family protein
ppa008545m	FUNCTIONS IN: molecular_function unknown; LOCATED IN: endoplasmic reticulum; EXPRESSED IN: 10 plant structures; EXPRESSED DURING: 6 growth stages; CONTAINS InterPro DOMAIN/s: Six-bladed beta-propeller, TolB-like (InterPro:IPR011042); BEST Arabidopsis thaliana protein match is: unknown protein (TAIR:AT2G47370.1); Has 78 Blast hits to 78 proteins in 24 species: Archae - 0; Bacteria - 32; Metazoa - …
ppa008560m	SPL8 (SQUAMOSA PROMOTER BINDING PROTEIN-LIKE 8); DNA binding
ppa008561m	prefoldin subunit family protein
ppa008562m	ATRSP35; RNA binding / nucleic acid binding / nucleotide binding
ppa008565m	CYCD4;2 (cyclin d4;2); cyclin-dependent protein kinase
ppa008568m	OBP4; DNA binding / transcription factor
ppa008569m	peroxidase, putative
ppa008576m	NAS3 (NICOTIANAMINE SYNTHASE 3); nicotianamine synthase
ppa008577m	peroxidase, putative
ppa008578m	hydrolase
ppa008583m	L-asparaginase, putative / L-asparagine amidohydrolase, putative
ppa008587m	SEH1H; nucleotide binding
ppa008589m	OTU-like cysteine protease family protein
ppa008600m	OASA1 (O-ACETYLSERINE (THIOL) LYASE (OAS-TL) ISOFORM A1); cysteine synthase
ppa008606m	OASA1 (O-ACETYLSERINE (THIOL) LYASE (OAS-TL) ISOFORM A1); cysteine synthase
ppa008607m	peroxidase, putative
ppa008608m	unknown protein
ppa008618m	cinnamyl-alcohol dehydrogenase, putative (CAD)
ppa008626m	unknown protein
ppa008628m	electron carrier/ oxidoreductase
ppa008629m	unknown protein
ppa008630m	GER2; binding / catalytic/ coenzyme binding
ppa008634m	peroxidase, putative
ppa008641m	NADH-cytochrome b5 reductase, putative
ppa008642m	peroxidase, putative
ppa008649m	CXIP4 (CAX INTERACTING PROTEIN 4); nucleic acid binding / zinc ion binding
ppa008650m	CM1 (CHORISMATE MUTASE 1); L-ascorbate peroxidase/ chorismate mutase
ppa008655m	CHLM (magnesium-protoporphyrin IX methyltransferase); magnesium protoporphyrin IX methyltransferase
ppa008656m	mitochondrial substrate carrier family protein
ppa008661m	oxidoreductase, zinc-binding dehydrogenase family protein
ppa008662m	cinnamoyl-CoA reductase family
ppa008664m	SYP121 (SYNTAXIN OF PLANTS 121); SNAP receptor/ protein anchor
ppa008670m	ubiquitin fusion degradation UFD1 family protein
ppa008694m	ubiquitin fusion degradation UFD1 family protein
ppa008695m	ATNAP9; transporter
ppa008697m	ACT domain-containing protein
ppa008700m	oxidoreductase, acting on the CH-CH group of donors
ppa008706m	electron carrier/ protein disulfide oxidoreductase
ppa008709m	short-chain dehydrogenase/reductase (SDR) family protein
ppa008711m	zinc finger (C3HC4-type RING finger) family protein
ppa008712m	oxidoreductase, zinc-binding dehydrogenase family protein
ppa008715m	ATRBL2 (Arabidopsis thaliana Rhomboid-like 2); serine-type endopeptidase
ppa008722m	FUNCTIONS IN: molecular_function unknown; INVOLVED IN: biological_process unknown; EXPRESSED IN: 22 plant structures; EXPRESSED DURING: 13 growth stages; CONTAINS InterPro DOMAIN/s: Methyltransferase FkbM (InterPro:IPR006342); Has 827 Blast hits to 827 proteins in 145 species: Archae - 22; Bacteria - 329; Metazoa - 0; Fungi - 2; Plants - 28; Viruses - 2; Other Eukaryotes - 444 (source: NCBI BLink…
ppa008728m	peroxidase 17 (PER17) (P17)
ppa008730m	ATEBP (ETHYLENE-RESPONSIVE ELEMENT BINDING PROTEIN); DNA binding / protein binding / transcription activator/ transcription factor
ppa008734m	FUNCTIONS IN: molecular_function unknown; INVOLVED IN: biological_process unknown; LOCATED IN: chloroplast; EXPRESSED IN: 21 plant structures; EXPRESSED DURING: 13 growth stages; BEST Arabidopsis thaliana protein match is: LPA1 (LOW PSII ACCUMULATION1); binding (TAIR:AT1G02910.1); Has 65 Blast hits to 65 proteins in 19 species: Archae - 0; Bacteria - 17; Metazoa - 0; Fungi - 0; Plants - 46; Virus…
ppa008743m	POM1 (POM-POM1); chitinase
ppa008744m	PGR5-LIKE A
ppa008746m	YBR159; ketoreductase/ oxidoreductase
ppa008750m	unknown protein
ppa008755m	haloacid dehalogenase-like hydrolase family protein
ppa008761m	L-asparaginase / L-asparagine amidohydrolase
ppa008762m	unknown protein
ppa008765m	FSD2 (FE SUPEROXIDE DISMUTASE 2); superoxide dismutase
ppa008769m	EXO (EXORDIUM)
ppa008771m	serine/threonine protein kinase, putative
ppa008775m	armadillo/beta-catenin repeat family protein
ppa008776m	co-chaperone grpE family protein
ppa008779m	UCP5 (UNCOUPLING PROTEIN 5); binding
ppa008787m	oxidoreductase, 2OG-Fe(II) oxygenase family protein
ppa008791m	EFE (ETHYLENE-FORMING ENZYME); 1-aminocyclopropane-1-carboxylate oxidase
ppa008800m	60S acidic ribosomal protein P0 (RPP0A)
ppa008805m	ubiquitin-associated (UBA)/TS-N domain-containing protein
ppa008806m	DNA-binding family protein
ppa008807m	YBR159; ketoreductase/ oxidoreductase
ppa008812m	NRPB3; DNA binding / DNA-directed RNA polymerase/ protein dimerization
ppa008815m	unknown protein
ppa008816m	aldo/keto reductase, putative
ppa008820m	peroxidase, putative
ppa008828m	ANAC073 (ARABIDOPSIS NAC DOMAIN CONTAINING PROTEIN 73); transcription activator/ transcription factor
ppa008834m	haloacid dehalogenase-like hydrolase family protein
ppa008839m	NF-YC11 (NUCLEAR FACTOR Y, SUBUNIT C11); DNA binding / transcription factor
ppa008843m	Dof-type zinc finger domain-containing protein
ppa008846m	WRKY17; calmodulin binding / transcription factor
ppa008850m	Dof-type zinc finger domain-containing protein
ppa008854m	epoxide hydrolase, putative
ppa008862m	RD22; nutrient reservoir
ppa008863m	FtsJ-like methyltransferase family protein
ppa008872m	F-box family protein (FBW2)
ppa008875m	epoxide hydrolase, putative
ppa008876m	zinc finger (C3HC4-type RING finger) family protein
ppa008878m	far-red impaired responsive family protein / FAR1 family protein
ppa008879m	MEE66 (maternal effect embryo arrest 66)
ppa008880m	GCR1 (G-PROTEIN-COUPLED RECEPTOR 1); G-protein coupled receptor
ppa008881m	ANNAT2 (Annexin Arabidopsis 2); calcium ion binding / calcium-dependent phospholipid binding
ppa008888m	VAP27-2 (VAMP/SYNAPTOBREVIN-ASSOCIATED PROTEIN 27-2); structural molecule
ppa008895m	phosphatidic acid phosphatase-related / PAP2-related
ppa008896m	peroxidase, putative
ppa008902m	ATCXE13 (ARABIDOPSIS THALIANA CARBOXYESTERASE 13); hydrolase
ppa008905m	aldo/keto reductase family protein
ppa008906m	MYB3 (MYB DOMAIN PROTEIN 3); DNA binding / transcription factor
ppa008910m	heavy-metal-associated domain-containing protein
ppa008911m	unknown protein
ppa008915m	AP2 domain-containing transcription factor, putative
ppa008918m	epoxide hydrolase, putative
ppa008919m	unknown protein
ppa008922m	ANNAT4 (ANNEXIN ARABIDOPSIS 4); calcium ion binding / calcium-dependent phospholipid binding
ppa008924m	BPS1 (BYPASS 1)
ppa008927m	metaxin-related
ppa008928m	cell cycle control protein-related
ppa008929m	mitochondrial substrate carrier family protein
ppa008930m	haloacid dehalogenase-like hydrolase family protein
ppa008933m	enoyl-CoA hydratase/isomerase family protein
ppa008941m	emb2024 (embryo defective 2024); 6-phosphogluconolactonase/ catalytic
ppa008946m	PP2A-3 (PROTEIN PHOSPHATASE 2A-3); protein serine/threonine phosphatase
ppa008953m	IAA13; transcription factor
ppa008958m	senescence-associated protein-related
ppa008959m	TOC34 (TRANSLOCON AT THE OUTER ENVELOPE MEMBRANE OF CHLOROPLASTS 34); GTP binding
ppa008962m	TOM40; P-P-bond-hydrolysis-driven protein transmembrane transporter/ voltage-gated anion channel
ppa008965m	26S proteasome regulatory subunit, putative
ppa008966m	unknown protein
ppa008974m	RSR4 (REDUCED SUGAR RESPONSE 4); protein heterodimerization/ protein homodimerization
ppa008978m	ribosomal protein S5 family protein
[truncated: 1,970 more rows]
