# Supplementary material for: Comparative Transcriptome and Microscopy Analyses Provide Insights into Flat Shape Formation in Peach (Prunus persica)
Source: Front Plant Sci. 2018 Jan 4;8:2215. doi: 10.3389/fpls.2017.02215 (PMC5758543; doi:10.3389/fpls.2017.02215)
Supplement: TABLE S4 — Description of 33 selected genes. [file Table_4.XLSX]

## Sheet: Sheet1
Supplementary Table S3 Description of 33 selected genes .
Gene Name	Scaffold	Transcript Length	Transcript Start	Transcript Stop	Gene Annotation
ppa013047m	Scaffold 1	1238	31569356	31570593	YLS8; catalytic (related to cell cycle)
ppa004372m	Scaffold 1	3182	33752297	33755478	GA3; ent-kaurene oxidase (related to GA)
ppa018617m	Scaffold 2	1059	16931297	16932355	hydrolase (related to auxin)
ppa007229m	Scaffold 2	1853	20097432	20099284	O-methyltransferase (related to cellulase )
ppa019149m	Scaffold 2	872	20126962	20127833	O-methyltransferase (related to cellulase )
ppa020361m	Scaffold 4	1314	7983415	7984728	Oxoglutarate/iron-dependent oxygenase (related to GA)
ppa020279m	Scaffold 4	1485	4267574	4269058	tyrosine decarboxylase (related to auxin)
ppa014358m	Scaffold 6	1720	24324445	24326164	unknown protein
ppa003438m	Scaffold 6	4027	24359484	24363510	ATERDJ3A; oxidoreductase
ppa025511m	Scaffold 6	2253	24405493	24407745	Leucine-rich repeat
ppa006443m	Scaffold 6	2232	24610001	24612232	SEC14 cytosolic factor family protein / phosphoglyceride transfer family protein
ppa008642m	Scaffold 6	1908	24875554	24877461	peroxidase, putative
ppa013428m	Scaffold 6	800	25088833	25089632	Plant lipid transfer protein
ppa000904m	Scaffold 6	3459	25123698	25127156	leucine-rich repeat/transmembrane protein kinase
ppa013554m	Scaffold 6	998	25072621	25073618	Plant lipid transfer protein/Par allergen
ppa012574m	Scaffold 6	816	25967798	25968613	unknown protein
ppa001377m	Scaffold 6	6871	24329377	24336247	Adenosine/AMP deaminase
ppa000921m	Scaffold 6	4981	25518612	25523592	Leucine-rich repeat
ppa000613m	Scaffold 6	3216	25782632	25785847	Peptidase M24
ppa020330m	Scaffold 6	267	25670294	25670560	unknown protein
ppa010655m	Scaffold 6	2322	24144840	24147161	Zinc finger, RING-type
ppa013113m	Scaffold 6	429	24688963	24689391	Wound-induced protein
ppa013558m	Scaffold 6	738	25070010	25070747	Plant lipid transfer protein
ppa004815m	Scaffold 6	2676	24936145	24938820	Protein kinase, catalytic domain
ppa011092m	Scaffold 6	1451	25406456	25407906	Initiation factor 2B-related
ppa008695m	Scaffold 6	1174	25908728	25909901	ABC transporter-like
ppa010086m	Scaffold 6	2306	24519485	24521790	Ferritin/DPS protein domain
ppa005833m	Scaffold 6	2736	24540335	24543070	unknown protein
ppa009029m	Scaffold 6	984	24208617	24209600	Vitamin B6 biosynthesis protein
ppa011610m	Scaffold 6	891	25375084	25375974	Late embryogenesis abundant protein
ppa005951m	Scaffold 7	2382	13460554	13462935	Peptidase M20 (related to auxin)
ppa005836m	Scaffold 7	2213	13447174	13449386	Peptidase M20 (related to auxin)
ppa027099m	Scaffold 8	966	14000119	14001084	hydrolase (related to auxin)
